# Supplementary material for: HSA21 Single-Minded 2 (Sim2) Binding Sites Co-Localize with Super-Enhancers and Pioneer Transcription Factors in Pluripotent Mouse ES Cells
Source: PLoS One. 2015 May 8;10(5):e0126475. doi: 10.1371/journal.pone.0126475 (PMC4425456; doi:10.1371/journal.pone.0126475)
Supplement: S1 Table — (XLSX) [file pone.0126475.s003.xlsx]

## Sheet: Sheet1
Peak_ID	Replicates	Peak_chr	Peak_start	Peak_end	Peak_score	Peak_annotation	Peak_annotation_details	Associated_Gene1	Distance_TSS_Gene1	Associated_Gene2	Distance_TSS_Gene2
Merged-chr1-106967829-1	A6_B8	chr1	106967779	106967879	4.4	Intergenic	NA	Cdh20	302434	Rnf152	285458
Merged-chr1-108096455-1	A6_B8_C4	chr1	108096405	108096505	5.46667	intron	1_of_16	Phlpp1	28010	Bcl2	514412
Merged-chr1-11491870-1	A6_B8	chr1	11491820	11491920	6.9	intron	1_of_6	A830018L16Rik	87685	Gm17644	-1165773
Merged-chr1-115856024-1	A6_B8	chr1	115855974	115856074	3	Intergenic	NA	Dsel	-2094529	Cntnap5a	-1725689
Merged-chr1-120945759-1	A6_B8	chr1	120945709	120945809	6.55	intron	1_of_13	Tfcp2l1	421238	Gli2	4437
Merged-chr1-120972787-1	A6_B8	chr1	120972737	120972837	3.7	Intergenic	NA	Gli2	-22591	Inhbb	346038
Merged-chr1-121295567-1	B8_C4	chr1	121295517	121295617	4.25	Intergenic	NA	Gli2	-345371	Inhbb	23258
Merged-chr1-121765582-1	A6_B8_C4	chr1	121765532	121765632	12.2667	Intergenic	NA	Ptpn4	-31934	Tmem177	44163
Merged-chr1-122983884-1	A6_B8_C4	chr1	122983834	122983934	6.53333	promoter-TSS	NA	B230209K01Rik	-98	NA	NA
Merged-chr1-124504090-1	A6_B8	chr1	124504040	124504140	7.05	Intergenic	NA	Ddx18	-1039533	Dpp10	1438046
Merged-chr1-12734841-1	A6_B8	chr1	12734791	12734891	7.2	intron	2_of_21	Sulf1	52331	Slco5a1	246375
Merged-chr1-12735225-1	A6_B8	chr1	12735175	12735275	5.9	intron	2_of_21	Sulf1	52715	Slco5a1	245991
Merged-chr1-129801571-1	A6_B8	chr1	129801521	129801621	4.35	intron	7_of_23	Rab3gap1	36222	Zranb3	197414
Merged-chr1-13074942-1	A6_B8_C4	chr1	13074892	13074992	11.8333	Intergenic	NA	Slco5a1	-93726	Prdm14	42302
Merged-chr1-133044001-1	A6_B8	chr1	133043951	133044051	4.7	Intergenic	NA	Dyrk3	-9190	Eif2d	-5782
Merged-chr1-134160382-1	A6_B8_C4	chr1	134160332	134160432	8.33333	Intergenic	NA	Lemd1	72370	Klhdc8a	-34820
Merged-chr1-134635778-1	A6_B8	chr1	134635728	134635828	4.5	intron	1_of_27	Gm10538	9849	Nfasc	2596
Merged-chr1-135294394-1	A6_B8	chr1	135294344	135294444	6.25	intron	1_of_13	Etnk2	34246	Sox13	26395
Merged-chr1-135752785-1	A6_B8	chr1	135752735	135752835	6.05	Intergenic	NA	Atp2b4	-102461	Optc	51791
Merged-chr1-136431877-1	A6_B8_C4	chr1	136431827	136431927	8.43333	Intergenic	NA	Rabif	40641	4931440L10Rik	11722
Merged-chr1-136432375-1	A6_B8	chr1	136432325	136432425	3.65	Intergenic	NA	Rabif	41139	4931440L10Rik	11224
Merged-chr1-137114361-1	A6_B8_C4	chr1	137114311	137114411	15.5	Intergenic	NA	Gpr37l1	-50103	Elf3	40688
Merged-chr1-137572341-1	A6_B8	chr1	137572291	137572391	4.95	Intergenic	NA	Nav1	-90409	Csrp1	-53432
Merged-chr1-138571466-1	A6_B8_C4	chr1	138571416	138571516	6.56667	Intergenic	NA	Zfp281	49989	Gm19705	-8506
Merged-chr1-14282508-1	A6_B8_C4	chr1	14282458	14282558	4.96667	intron	2_of_16	Gm5523	-505498	Eya1	17772
Merged-chr1-153391270-1	A6_B8	chr1	153391220	153391320	9.45	Intergenic	NA	Rnf2	-43317	Fam129a	-27232
Merged-chr1-154878671-1	A6_B8	chr1	154878621	154878721	9.05	intron	1_of_10	Nmnat2	76441	Lamc2	154906
Merged-chr1-154942674-1	A6_B8_C4	chr1	154942624	154942724	10.3667	intron	8_of_10	Nmnat2	140444	Lamc2	90903
Merged-chr1-155356928-1	A6_B8	chr1	155356878	155356978	7.5	intron	10_of_11	Dhx9	-22138	Npl	39916
Merged-chr1-158599038-1	A6_B8	chr1	158598988	158599088	5.4	intron	3_of_5	Abl2	110121	Tor3a	5432
Merged-chr1-159346808-1	A6_B8_C4	chr1	159346758	159346858	7.33333	intron	2_of_2	Rasal2	-4082	BC026585	-41904
Merged-chr1-159671560-1	A6_B8	chr1	159671510	159671610	6.85	Intergenic	NA	Sec16b	234634	Fam5b	614831
Merged-chr1-163204441-1	A6_B8	chr1	163204391	163204491	5.05	Intergenic	NA	Prdx6	-23144	Tnfsf4	-121127
Merged-chr1-165093953-1	A6_B8_C4	chr1	165093903	165094003	7.93333	Intergenic	NA	Mroh9	-78152	Prrx1	149828
Merged-chr1-170325948-1	A6_B8	chr1	170325898	170325998	5.05	intron	2_of_8	Lmx1a	706260	Pbx1	36441
Merged-chr1-172801730-1	A6_B8_C4	chr1	172801680	172801780	6.96667	Intergenic	NA	Atf6	-3828	Dusp12	13941
Merged-chr1-172893236-1	A6_B8	chr1	172893186	172893286	7.2	intron	5_of_6	Fcrla	-35522	Fcgr2b	12966
Merged-chr1-174280124-1	A6_B8	chr1	174280074	174280174	5.4	intron	1_of_1	Kcnj10	8784	Pigm	-26537
Merged-chr1-179649419-1	A6_B8	chr1	179649369	179649469	4.4	Intergenic	NA	2310043L19Rik	-76345	1700016C15Rik	-10525
Merged-chr1-183960396-1	A6_B8	chr1	183960346	183960446	7.55	Intergenic	NA	Enah	-10285	Srp9	-94471
Merged-chr1-184033803-1	A6_B8_C4	chr1	184033753	184033853	9.63333	Intergenic	NA	Enah	-83692	Srp9	-21064
Merged-chr1-184112755-1	A6_B8	chr1	184112705	184112805	5.85	Intergenic	NA	Vmn1r1	-24526	Degs1	100135
Merged-chr1-184227532-1	A6_B8	chr1	184227482	184227582	4.55	Intergenic	NA	Degs1	-14642	1700047M11Rik	-3432
Merged-chr1-184458641-1	A6_B8_C4	chr1	184458591	184458691	5.63333	Intergenic	NA	Capn2	-11027	Capn8	-36496
Merged-chr1-188334548-1	A6_B8_C4	chr1	188334498	188334598	6.53333	Intergenic	NA	Lyplal1	-393359	Tgfb2	195323
Merged-chr1-190678327-1	A6_B8	chr1	190678277	190678377	5.7	intron	57_of_70	Ush2a	591611	Kctd3	153392
Merged-chr1-191585557-1	A6_B8	chr1	191585507	191585607	4.05	intron	1_of_18	Ptpn14	33411	Smyd2	160610
Merged-chr1-191740412-1	A6_B8	chr1	191740362	191740462	4.6	intron	1_of_11	Ptpn14	188266	Smyd2	5755
Merged-chr1-20857728-1	A6_B8_C4	chr1	20857678	20857778	7	Intergenic	NA	Mcm3	-47434	6720483E21Rik	22826
Merged-chr1-20898807-1	A6_B8	chr1	20898757	20898857	4.5	intron	1_of_2	Paqr8	18105	Efhc1	-42899
Merged-chr1-33551891-1	A6_B8	chr1	33551841	33551941	5.7	intron	10_of_13	Gm5415	-947753	Prim2	174712
Merged-chr1-35289689-1	A6_B8	chr1	35289639	35289739	5.85	Intergenic	NA	Plekhb2	382886	Hs6st1	-835555
Merged-chr1-35754838-1	A6_B8	chr1	35754788	35754888	5.4	Intergenic	NA	Plekhb2	848035	Hs6st1	-370406
Merged-chr1-36001334-1	A6_B8	chr1	36001284	36001384	7.35	Intergenic	NA	Plekhb2	1094531	Hs6st1	-123910
Merged-chr1-36074173-1	A6_B8	chr1	36074123	36074223	7.4	Intergenic	NA	Plekhb2	1167370	Hs6st1	-51071
Merged-chr1-37042980-1	A6_B8	chr1	37042930	37043030	7.35	Intergenic	NA	Tmem131	-46608	Cnga3	-233125
Merged-chr1-37044785-1	A6_B8_C4	chr1	37044735	37044835	7.5	Intergenic	NA	Tmem131	-48413	Cnga3	-231320
Merged-chr1-37187107-1	A6_B8	chr1	37187057	37187157	4.6	Intergenic	NA	Tmem131	-190735	Cnga3	-88998
Merged-chr1-37622435-1	A6_B8	chr1	37622385	37622485	7.35	Intergenic	NA	Mgat4a	-29331	2010300C02Rik	154221
Merged-chr1-45415032-1	A6_B8_C4	chr1	45414982	45415082	5.26667	Intergenic	NA	Col3a1	46650	Col5a2	145095
Merged-chr1-4792827-1	A6_B8_C4	chr1	4792777	4792877	7.53333	Intergenic	NA	Mrpl15	-17020	Lypla1	-5146
Merged-chr1-50695011-1	A6_B8	chr1	50694961	50695061	4.4	Intergenic	NA	Slc39a10	-3784657	Tmeff2	-289355
Merged-chr1-52106779-1	A6_B8	chr1	52106729	52106829	5.5	intron	3_of_23	Stat4	41692	Stat1	-69502
Merged-chr1-52108671-1	A6_B8	chr1	52108621	52108721	5.9	intron	3_of_23	Stat4	43584	Stat1	-67610
Merged-chr1-53010468-1	A6_B8	chr1	53010418	53010518	7.25	promoter-TSS	NA	1700019D03Rik	-784	NA	NA
Merged-chr1-53806905-1	A6_B8	chr1	53806855	53806955	5.35	Intergenic	NA	Dnahc7a	-43277	Stk17b	35154
Merged-chr1-54541781-1	A6_B8_C4	chr1	54541731	54541831	9.23333	intron	25_of_26	Gtf3c3	-45966	Pgap1	72747
Merged-chr1-57669164-1	A6_B8	chr1	57669114	57669214	5.6	Intergenic	NA	9430016H08Rik	205773	Spats2l	-162540
Merged-chr1-59433476-1	A6_B8	chr1	59433426	59433526	5.05	Intergenic	NA	Cdk15	119726	Fzd7	-105514
Merged-chr1-59642062-1	A6_B8	chr1	59642012	59642112	5.5	intron	12_of_19	Gm973	68955	Sumo1	85616
Merged-chr1-60908119-1	A6_B8	chr1	60908069	60908169	6.5	Intergenic	NA	Cd28	104888	Ctla4	-57749
Merged-chr1-62228504-1	A6_B8_C4	chr1	62228454	62228554	6.6	intron	10_of_22	Pard3b	543107	Nrp2	-521386
Merged-chr1-62711852-1	A6_B8	chr1	62711802	62711902	6.6	Intergenic	NA	Pard3b	1026455	Nrp2	-38038
Merged-chr1-63184819-1	A6_B8	chr1	63184769	63184869	7.7	intron	1_of_3	Gm11602	23775	Ndufs1	38577
Merged-chr1-63185372-1	A6_B8	chr1	63185322	63185422	5.85	intron	1_of_3	Gm11602	24328	Ndufs1	38024
Merged-chr1-63477819-1	A6_B8	chr1	63477769	63477869	3.55	Intergenic	NA	Zdbf2	157977	Adam23	-14658
Merged-chr1-63488934-1	A6_B8_C4	chr1	63488884	63488984	4.3	Intergenic	NA	Zdbf2	169092	Adam23	-3543
Merged-chr1-64741904-1	A6_B8_C4	chr1	64741854	64741954	6.7	intron	1_of_9	Ccnyl1	3986	Fzd5	42420
Merged-chr1-7722914-1	A6_B8	chr1	7722864	7722964	7.9	Intergenic	NA	Pcmtd1	643914	Sntg1	1566897
Merged-chr1-77458552-1	A6_B8	chr1	77458502	77458602	5.9	intron	3_of_17	Gm17751	972845	Epha4	53111
Merged-chr1-77493669-1	A6_B8	chr1	77493619	77493719	6.7	intron	3_of_17	Gm17751	1007962	Epha4	17994
Merged-chr1-77509639-1	A6_B8	chr1	77509589	77509689	5.05	intron	1_of_17	Gm17751	1023932	Epha4	2024
Merged-chr1-79577889-1	A6_B8	chr1	79577839	79577939	5.05	Intergenic	NA	Scg2	-141224	Ap1s3	90658
Merged-chr1-84857532-1	A6_B8_C4	chr1	84857482	84857582	6.93333	intron	1_of_3	Fbxo36	21117	Slc16a14	74126
Merged-chr1-88098101-1	A6_B8	chr1	88098051	88098151	7	intron	16_of_20	Armc9	46747	B3gnt7	-101694
Merged-chr1-88207718-1	A6_B8_C4	chr1	88207668	88207768	9.86667	Intergenic	NA	B3gnt7	7923	Ncl	48312
Merged-chr1-88208382-1	A6_B8	chr1	88208332	88208432	8.25	Intergenic	NA	B3gnt7	8587	Ncl	47648
Merged-chr1-94257004-1	A6_B8_C4	chr1	94256954	94257054	6.13333	Intergenic	NA	Hdac4	-212034	Ndufa10	113331
Merged-chr1-94604174-1	A6_B8	chr1	94604124	94604224	5.4	Intergenic	NA	Otos	-58756	Gpc1	-124088
Merged-chr10-104670289-1	A6_B8	chr10	104670239	104670339	5.25	intron	11_of_11	Gm20765	1039193	Tmtc2	341246
Merged-chr10-10716777-1	A6_B8	chr10	10716727	10716827	4.7	intron	2_of_9	4930567K20Rik	245934	Grm1	85352
Merged-chr10-107619635-1	A6_B8	chr10	107619585	107619685	6.55	intron	1_of_25	Ppp1r12a	20180	Pawr	-149609
Merged-chr10-107724314-1	A6_B8_C4	chr10	107724264	107724364	4.93333	Intergenic	NA	Ppp1r12a	124859	Pawr	-44930
Merged-chr10-110291928-1	A6_B8	chr10	110291878	110291978	8.4	intron	2_of_2	E2f7	109408	1700020G17Rik	41635
Merged-chr10-110554436-1	A6_B8_C4	chr10	110554386	110554486	7.5	Intergenic	NA	Zdhhc17	-107314	Osbpl8	-47421
Merged-chr10-111177064-1	A6_B8	chr10	111177014	111177114	5.7	Intergenic	NA	4933440J02Rik	-145735	Gm20758	134368
Merged-chr10-111837696-1	A6_B8	chr10	111837646	111837746	5.2	intron	2_of_4	Kcnc2	129518	1700010J16Rik	-326285
Merged-chr10-117243119-1	A6_B8_C4	chr10	117243069	117243169	6.5	Intergenic	NA	Nup107	-13358	Rap1b	39911
Merged-chr10-117898931-1	A6_B8	chr10	117898881	117898981	5.4	Intergenic	NA	Ifng	20829	Dyrk2	407028
Merged-chr10-12328614-1	A6_B8_C4	chr10	12328564	12328664	6.46667	intron	50_of_73	Epm2a	1265372	Utrn	252919
Merged-chr10-12334450-1	A6_B8	chr10	12334400	12334500	6.7	intron	50_of_73	Epm2a	1271208	Utrn	247083
Merged-chr10-125377548-1	A6_B8	chr10	125377498	125377598	4.75	Intergenic	NA	Slc16a7	-611957	Lrig3	-25726
Merged-chr10-126702225-1	A6_B8_C4	chr10	126702175	126702275	6.46667	Intergenic	NA	Kif5a	-1806	Dctn2	-1092
Merged-chr10-126946327-1	A6_B8	chr10	126946277	126946377	7.1	TTS	NA	Stac3	7555	Ndufa4l2	-5667
Merged-chr10-127344658-1	A6_B8	chr10	127344608	127344708	5.45	intron	3_of_3	Sdr9c7	9068	Hsd17b6	99906
Merged-chr10-12827850-1	A6_B8	chr10	12827800	12827900	6.8	intron	2_of_5	Plagl1	17257	Zc2hc1b	69979
Merged-chr10-129441350-1	A6_B8_C4	chr10	129441300	129441400	7.03333	Intergenic	NA	Olfr247	-19870	Olfr820	-13068
Merged-chr10-17299471-1	A6_B8	chr10	17299421	17299521	5.6	Intergenic	NA	Gm20125	-483883	Cited2	-143562
Merged-chr10-18364325-1	A6_B8_C4	chr10	18364275	18364375	5.6	intron	12_of_33	Hebp2	-98443	D10Bwg1379e	99239
Merged-chr10-18928100-1	A6_C4	chr10	18928050	18928150	6.5	TTS	NA	Gm20139	66546	Olig3	-148244
Merged-chr10-20774275-1	A6_B8	chr10	20774225	20774325	5.8	intron	19_of_23	Ahi1	101923	Myb	106515
Merged-chr10-20810817-1	A6_B8	chr10	20810767	20810867	4.1	Intergenic	NA	Ahi1	138465	Myb	69973
Merged-chr10-21466019-1	A6_B8	chr10	21465969	21466069	6.75	Intergenic	NA	Gm5420	55369	Sgk1	-135970
Merged-chr10-21466862-1	A6_B8	chr10	21466812	21466912	6.4	Intergenic	NA	Gm5420	56212	Sgk1	-135127
Merged-chr10-21549108-1	A6_B8_C4	chr10	21549058	21549158	6.03333	Intergenic	NA	Gm5420	138458	Sgk1	-52881
Merged-chr10-21708437-1	A6_B8	chr10	21708387	21708487	5.2	intron	1_of_11	Sgk1	106448	4930444G20Rik	79448
Merged-chr10-21879795-1	A6_C4	chr10	21879745	21879845	3.8	intron	1_of_9	Raet1a	1381	Raet1e	-13531
Merged-chr10-24554622-1	A6_B8	chr10	24554572	24554672	4.25	intron	1_of_24	Enpp1	-122714	Enpp3	1379
Merged-chr10-25092433-1	A6_B8_C4	chr10	25092383	25092483	6.6	intron	1_of_19	Epb4.1l2	12830	Smlr1	163645
Merged-chr10-25427881-1	A6_B8	chr10	25427831	25427931	5.25	Intergenic	NA	Smlr1	-171803	4930401C15Rik	129362
Merged-chr10-27807950-1	A6_B8	chr10	27807900	27808000	10.5	intron	1_of_31	Ptprk	13325	Themis	-580250
Merged-chr10-33516243-1	A6_B8	chr10	33516193	33516293	3.75	Intergenic	NA	Gm4794	-14322	Sult3a1	-61284
Merged-chr10-33956557-1	A6_B8	chr10	33956507	33956607	3.9	Intergenic	NA	Dse	-29200	Tspyl1	-45438
Merged-chr10-36655889-1	A6_B8_C4	chr10	36655839	36655939	7.46667	Intergenic	NA	Hs3st5	429277	Hdac2	-38460
Merged-chr10-39254447-1	A6_B8_C4	chr10	39254397	39254497	9.03333	intron	12_of_13	Fyn	164843	Traf3ip2	-78292
Merged-chr10-44112025-1	A6_B8_C4	chr10	44111975	44112075	5.6	Intergenic	NA	Atg5	123862	Prdm1	66468
Merged-chr10-44913496-1	A6_B8	chr10	44913446	44913546	7.65	Intergenic	NA	Prep	126477	Popdc3	-95614
Merged-chr10-51994098-1	A6_B8_C4	chr10	51994048	51994148	7.7	intron	2_of_10	Dcbld1	40674	Gopc	107832
Merged-chr10-56094209-1	A6_B8_C4	chr10	56094159	56094259	5.06667	Intergenic	NA	D630037F22Rik	-145714	Gja1	-2896
Merged-chr10-56146307-1	A6_B8	chr10	56146257	56146357	5.4	Intergenic	NA	Gja1	49202	4930467K11Rik	1059852
Merged-chr10-59021497-1	A6_B8	chr10	59021447	59021547	5.5	intron	1_of_7	Oit3	-116970	Mcu	57943
Merged-chr10-6056777-1	A6_B8_C4	chr10	6056727	6056827	7.6	intron	1_of_3	Zbtb2	98345	Akap12	23435
Merged-chr10-6104121-1	A6_B8	chr10	6104071	6104171	4.4	Intergenic	NA	Akap12	-23909	Mthfd1l	269345
Merged-chr10-61294621-1	A6_B8	chr10	61294571	61294671	6.15	Intergenic	NA	H2afy2	-48009	Col13a1	147235
Merged-chr10-62356286-1	A6_B8	chr10	62356236	62356336	6.1	Intergenic	NA	Tet1	-13524	Slc25a16	-27094
Merged-chr10-6405045-1	A6_B8	chr10	6404995	6405095	6.15	intron	10_of_15	Mthfd1l	-31579	Plekhg1	201119
Merged-chr10-6454466-1	A6_B8_C4	chr10	6454416	6454516	6.43333	intron	2_of_15	Mthfd1l	-81000	Plekhg1	151698
Merged-chr10-66466102-1	A6_B8	chr10	66466052	66466152	4.5	Intergenic	NA	1700023F02Rik	-879290	Reep3	93634
Merged-chr10-6756329-1	A6_B8	chr10	6756279	6756379	4.7	Intergenic	NA	Plekhg1	-150165	Iyd	49933
Merged-chr10-67703011-1	A6_B8	chr10	67702961	67703061	7.2	intron	3_of_9	Rtkn2	260666	Arid5b	38463
Merged-chr10-70171741-1	A6_B8_C4	chr10	70171691	70171791	4.13333	Intergenic	NA	D630013N20Rik	-53030	Bicc1	450641
Merged-chr10-70304162-1	A6_B8	chr10	70304112	70304212	4.85	Intergenic	NA	D630013N20Rik	-185451	Bicc1	318220
Merged-chr10-77511025-1	A6_B8	chr10	77510975	77511075	5.2	intron	2_of_13	Aire	-4670	Icosl	-21087
Merged-chr10-77828411-1	A6_B8	chr10	77828361	77828461	6.5	Intergenic	NA	Agpat3	-13966	Rrp1	47377
Merged-chr10-79508732-1	A6_B8	chr10	79508682	79508782	4.35	Intergenic	NA	Polr2e	-6328	Gpx4	-7522
Merged-chr10-82272290-1	A6_B8	chr10	82272240	82272340	3.9	Intergenic	NA	Nfyb	-45404	1700028I16Rik	-2577
Merged-chr10-83846085-1	A6_B8	chr10	83846035	83846135	7.4	intron	4_of_6	1500009L16Rik	660476	Nuak1	57131
Merged-chr10-84017556-1	A6_B8_C4	chr10	84017506	84017606	12.7	Intergenic	NA	C330046G13Rik	-1473	Tcp11l2	-22135
Merged-chr10-84373758-1	A6_B8	chr10	84373708	84373808	11.4	Intergenic	NA	Rfx4	72866	Ric8b	-6599
Merged-chr10-84498109-1	A6_B8	chr10	84498059	84498159	6.9	Intergenic	NA	Ric8b	117752	Fhl4	67131
Merged-chr10-84914593-1	A6_B8	chr10	84914543	84914643	3.85	intron	1_of_16	Btbd11	65035	Pwp1	-419982
Merged-chr10-85002440-1	A6_B8	chr10	85002390	85002490	5.7	intron	1_of_16	Btbd11	152882	Pwp1	-332135
Merged-chr10-85897905-1	A6_B8	chr10	85897855	85897955	5.6	intron	3_of_13	Timp3	134749	Syn3	63736
Merged-chr10-8972419-1	A6_B8	chr10	8972369	8972469	5.7	Intergenic	NA	Sash1	-366551	Samd5	422587
Merged-chr10-90267515-1	A6_C4	chr10	90267465	90267565	6.15	intron	3_of_9	Anks1b	931262	Apaf1	277973
Merged-chr10-92705184-1	A6_B8_C4	chr10	92705134	92705234	7.76667	Intergenic	NA	Cdk17	81564	Elk3	68720
Merged-chr10-93005298-1	A6_B8	chr10	93005248	93005348	6.8	intron	1_of_15	Ccdc38	1922	4933408J17Rik	-46859
Merged-chr10-93273557-1	A6_B8_C4	chr10	93273507	93273607	4.83333	Intergenic	NA	Ntn4	169764	Usp44	-20742
Merged-chr10-93994358-1	A6_B8_C4	chr10	93994308	93994408	5.16667	intron	1_of_3	Tmcc3	16757	4932415G12Rik	157000
Merged-chr10-94683380-1	A6_B8	chr10	94683330	94683430	5.55	intron	2_of_2	Plxnc1	-276168	Cradd	103351
Merged-chr10-94924040-1	A6_B8_C4	chr10	94923990	94924090	10.8	Intergenic	NA	5730420D15Rik	44032	Mrpl42	40521
Merged-chr10-95302609-1	A6_B8_C4	chr10	95302559	95302659	12.9	Intergenic	NA	Nudt4	-275808	Eea1	-100687
Merged-chr10-95346579-1	A6_B8	chr10	95346529	95346629	5.5	Intergenic	NA	Nudt4	-319778	Eea1	-56717
Merged-chr10-95354199-1	A6_B8	chr10	95354149	95354249	6.65	Intergenic	NA	Nudt4	-327398	Eea1	-49097
Merged-chr10-95748453-1	A6_B8_C4	chr10	95748403	95748503	9.83333	Intergenic	NA	Eea1	345157	Btg1	-331181
Merged-chr10-95771759-1	A6_B8_C4	chr10	95771709	95771809	4.6	Intergenic	NA	Eea1	368463	Btg1	-307875
Merged-chr11-100237449-1	A6_B8	chr11	100237399	100237499	4.5	intron	9_of_13	Hap1	-19994	Jup	21655
Merged-chr11-100420892-1	A6_B8_C4	chr11	100420842	100420942	5.56667	intron	7_of_11	Ttc25	13947	Cnp	-15360
Merged-chr11-100852584-1	A6_B8	chr11	100852534	100852634	7.15	Intergenic	NA	Ptrf	-20653	Atp6v0a1	-18181
Merged-chr11-101465559-1	A6_B8	chr11	101465509	101465609	7.35	Intergenic	NA	Tmem106a	22004	LOC666331	-6454
Merged-chr11-101472449-1	A6_B8	chr11	101472399	101472499	4	exon	2_of_3	LOC666331	435	NA	NA
Merged-chr11-101648809-1	A6_B8	chr11	101648759	101648859	6.75	Intergenic	NA	Etv4	-2185	Meox1	106859
Merged-chr11-102681966-1	A6_B8	chr11	102681916	102682016	6.5	promoter-TSS	NA	Gjc1	-966	NA	NA
Merged-chr11-103702421-1	A6_B8	chr11	103702371	103702471	7.55	intron	17_of_20	Wnt3	66933	Nsf	112949
Merged-chr11-104157130-1	A6_B8	chr11	104157080	104157180	5.25	intron	5_of_11	Mapt	64381	Kansl1	146475
Merged-chr11-107214145-1	A6_C4	chr11	107214095	107214195	6.05	intron	1_of_9	Nol11	-163450	Pitpnc1	117889
Merged-chr11-107297189-1	A6_B8_C4	chr11	107297139	107297239	6	intron	1_of_9	Nol11	-246494	Pitpnc1	34845
Merged-chr11-107392953-1	A6_B8	chr11	107392903	107393003	6.5	Intergenic	NA	Psmd12	52112	Helz	-16320
Merged-chr11-109220846-1	A6_B8	chr11	109220796	109220896	7.85	intron	1_of_1	1700096J18Rik	12666	Gna13	-3261
Merged-chr11-114932440-1	A6_B8_C4	chr11	114932390	114932490	8.56667	Intergenic	NA	Cd300e	-9088	Rab37	-20304
Merged-chr11-116759465-1	A6_B8	chr11	116759415	116759515	5.4	Intergenic	NA	Mfsd11	44137	Mgat5b	-20711
Merged-chr11-116832344-1	A6_B8	chr11	116832294	116832394	5.85	intron	10_of_16	Mgat5b	52168	2810008D09Rik	-105752
Merged-chr11-11755211-1	A6_B8	chr11	11755161	11755261	6.95	intron	6_of_14	Fignl1	-46246	1700042O10Rik	-12914
Merged-chr11-11842813-1	A6_B8_C4	chr11	11842763	11842863	8.33333	intron	11_of_16	Ddc	-44666	Grb10	94610
Merged-chr11-120641365-1	A6_B8_C4	chr11	120641315	120641415	6.53333	TTS	NA	Cbr2	-48030	Rfng	4153
Merged-chr11-12367467-1	A6_B8	chr11	12367417	12367517	8	Intergenic	NA	Cobl	-2504	1700046C09Rik	2131761
Merged-chr11-18271505-1	A6_B8	chr11	18271455	18271555	4.85	Intergenic	NA	Etaa1	-417627	Meis1	647467
Merged-chr11-19818211-1	A6_B8_C4	chr11	19818161	19818261	8.13333	Intergenic	NA	4933406G16Rik	852934	Spred2	-6233
Merged-chr11-19886636-1	A6_B8	chr11	19886586	19886686	5.4	intron	1_of_5	Spred2	62192	Actr2	126318
Merged-chr11-22692114-1	A6_B8	chr11	22692064	22692164	6.7	Intergenic	NA	Tmem17	279829	B3gnt2	68222
Merged-chr11-23553757-1	A6_C4	chr11	23553707	23553807	6.7	intron	2_of_3	0610010F05Rik	-20126	Pus10	-11916
Merged-chr11-23702114-1	A6_B8	chr11	23702064	23702164	6.25	Intergenic	NA	Rel	-31144	Papolg	93156
Merged-chr11-26003959-1	A6_B8	chr11	26003909	26004009	3.4	intron	1_of_5	4933427E13Rik	777853	5730522E02Rik	106617
Merged-chr11-26653665-1	A6_B8	chr11	26653615	26653715	5.5	Intergenic	NA	Vrk2	-159745	Gm12070	-31442
Merged-chr11-27700056-1	A6_B8_C4	chr11	27700006	27700106	5.83333	Intergenic	NA	Gm12070	1014949	Ccdc85a	784240
Merged-chr11-28071435-1	B8_C4	chr11	28071385	28071485	5.35	Intergenic	NA	Gm12070	1386328	Ccdc85a	412861
Merged-chr11-29497296-1	A6_B8	chr11	29497246	29497346	7.7	Intergenic	NA	1700034F02Rik	49347	Rtn4	-95601
Merged-chr11-33079925-1	A6_B8	chr11	33079875	33079975	5.25	Intergenic	NA	Npm1	-16719	Tlx3	23663
Merged-chr11-33427523-1	A6_B8	chr11	33427473	33427573	4.5	Intergenic	NA	Ranbp17	-13777	Gabrp	51434
Merged-chr11-34394951-1	A6_B8_C4	chr11	34394901	34395001	8.56667	intron	25_of_51	Fam196b	180130	Dock2	202456
Merged-chr11-34552544-1	A6_B8	chr11	34552494	34552594	6.15	intron	2_of_51	Fam196b	337723	Dock2	44863
Merged-chr11-39410234-1	A6_B8_C4	chr11	39410184	39410284	5.06667	Intergenic	NA	Gm12130	-1076687	Mat2b	1095950
Merged-chr11-44560450-1	A6_B8	chr11	44560400	44560500	5.4	intron	6_of_15	Ebf1	128815	Gm12159	369980
Merged-chr11-44575050-1	A6_B8	chr11	44575000	44575100	5.95	intron	6_of_15	Ebf1	143415	Gm12159	355380
Merged-chr11-44677619-1	A6_B8	chr11	44677569	44677669	4.25	intron	6_of_15	Ebf1	245984	Gm12159	252811
Merged-chr11-45882435-1	A6_B8	chr11	45882385	45882485	6.35	intron	3_of_22	Adam19	12947	Nipal4	97426
Merged-chr11-4706361-1	A6_B8_C4	chr11	4706311	4706411	6.03333	intron	5_of_15	Cabp7	-59580	Nf2	43186
Merged-chr11-49472915-1	A6_B8_C4	chr11	49472865	49472965	5.9	Intergenic	NA	Flt4	49735	Scgb3a1	-4181
Merged-chr11-51451866-1	A6_B8_C4	chr11	51451816	51451916	8.9	Intergenic	NA	Rmnd5b	-2468	N4bp3	12709
Merged-chr11-53149698-1	A6_C4	chr11	53149648	53149748	9.1	Intergenic	NA	Zcchc10	11508	Aff4	-14570
Merged-chr11-54772459-1	A6_B8	chr11	54772409	54772509	4.95	intron	1_of_18	Gpx3	56104	Tnip1	3983
Merged-chr11-55264166-1	A6_B8	chr11	55264116	55264216	7.75	intron	2_of_3	Sparc	-30584	Atox1	10474
Merged-chr11-55771020-1	A6_B8	chr11	55770970	55771070	3.55	Intergenic	NA	Glra1	-349728	Nmur2	83469
Merged-chr11-5634465-1	A6_B8	chr11	5634415	5634515	6.25	intron	1_of_5	Mrps24	-26763	2210015D19Rik	-27687
Merged-chr11-59272691-1	A6_B8	chr11	59272641	59272741	4.7	TTS	NA	Jmjd4	9145	Zfp867	13285
Merged-chr11-60736577-1	A6_B8	chr11	60736527	60736627	9.7	intron	1_of_1	Gm16515	-9283	Gm16516	8792
Merged-chr11-61342823-1	A6_B8	chr11	61342773	61342873	9.25	intron	7_of_10	B9d1	24150	Epn2	50366
Merged-chr11-62324619-1	A6_B8_C4	chr11	62324569	62324669	6.73333	intron	5_of_6	Pigl	52658	Cenpv	28144
Merged-chr11-63903383-1	A6_B8_C4	chr11	63903333	63903433	7.7	Intergenic	NA	2810001G20Rik	10398	F930015N05Rik	346793
Merged-chr11-66825465-1	A6_B8_C4	chr11	66825415	66825515	11.1	Intergenic	NA	Gm12298	-64877	Tmem220	-13190
Merged-chr11-68207633-1	A6_B8	chr11	68207583	68207683	6.55	Intergenic	NA	Ntn1	-7305	Pik3r5	-37993
Merged-chr11-69395541-1	A6_B8_C4	chr11	69395491	69395591	10.4333	intron	1_of_10	Trp53	1681	Atp1b2	23921
Merged-chr11-70577219-1	A6_B8	chr11	70577169	70577269	5.9	promoter-TSS	NA	Zfp3	-730	NA	NA
Merged-chr11-72234055-1	A6_B8	chr11	72234005	72234105	4.85	Intergenic	NA	Smtnl2	-8840	Ggt6	-14972
Merged-chr11-74639892-1	A6_B8	chr11	74639842	74639942	4.5	Intergenic	NA	Mettl16	55528	Mnt	-4533
Merged-chr11-75435154-1	A6_B8	chr11	75435104	75435204	6.7	intron	9_of_10	Pitpna	33545	Inpp5k	-9367
Merged-chr11-77493678-1	A6_B8	chr11	77493628	77493728	6.25	Intergenic	NA	Taok1	-72361	Nufip2	-5962
Merged-chr11-77494753-1	A6_B8	chr11	77494703	77494803	7.4	Intergenic	NA	Taok1	-73436	Nufip2	-4887
Merged-chr11-77552312-1	A6_B8_C4	chr11	77552262	77552362	5.73333	Intergenic	NA	Cryba1	-13517	Myo18a	-38454
Merged-chr11-77707624-1	A6_B8	chr11	77707574	77707674	5.25	promoter-TSS	NA	Pipox	-250	NA	NA
Merged-chr11-81646200-1	A6_B8	chr11	81646150	81646250	6.05	intron	1_of_9	1700071K01Rik	-259159	5530401A14Rik	-27978
Merged-chr11-83309227-1	A6_B8	chr11	83309177	83309277	5.4	intron	7_of_15	Taf15	22618	Gm11435	26374
Merged-chr11-84090575-1	A6_B8	chr11	84090525	84090625	5.2	intron	24_of_53	Acaca	81636	Aatf	236428
Merged-chr11-84660476-1	A6_B8	chr11	84660426	84660526	4.55	intron	6_of_13	4930502E09Rik	17797	Ggnbp2	23764
Merged-chr11-8475863-1	A6_B8	chr11	8475813	8475913	4.55	intron	4_of_30	Igfbp3	-1361937	Tns3	88675
Merged-chr11-8599985-1	A6_C4	chr11	8599935	8600035	5.65	Intergenic	NA	Tns3	-35447	Hus1	311155
Merged-chr11-86314600-1	A6_B8_C4	chr11	86314550	86314650	11.6667	3UTR	15_of_15	Rnft1	16442	Rps6kb1	43709
Merged-chr11-88347922-1	A6_B8_C4	chr11	88347872	88347972	7.63333	intron	6_of_13	Mir378b	181648	Msi2	231621
Merged-chr11-88929422-1	A6_B8	chr11	88929372	88929472	3.9	Intergenic	NA	Dgke	-7360	Gm525	-5732
Merged-chr11-93470210-1	A6_B8	chr11	93470160	93470260	5.95	Intergenic	NA	Car10	509607	Utp18	276870
Merged-chr11-95172970-1	A6_B8	chr11	95172920	95173020	7.9	Intergenic	NA	Kat7	-1410	Fam117a	-25361
Merged-chr11-96440446-1	A6_B8	chr11	96440396	96440496	5.4	intron	4_of_12	Skap1	114542	Snx11	198423
Merged-chr11-97183395-1	A6_B8	chr11	97183345	97183445	4.75	intron	3_of_7	Mrpl45	6366	Gpr179	29992
Merged-chr11-97332730-1	A6_B8	chr11	97332680	97332780	6.6	intron	12_of_18	Arhgap23	21257	Srcin1	103710
Merged-chr12-100249534-1	A6_B8	chr12	100249484	100249584	6.05	Intergenic	NA	Ttc8	90713	4930474N09Rik	151484
Merged-chr12-106002377-1	A6_B8_C4	chr12	106002327	106002427	5.53333	3UTR	14_of_14	Dicer1	-12215	Clmn	100909
Merged-chr12-111710510-1	A6_B8	chr12	111710460	111710560	3.7	intron	3_of_13	Ppp2r5c	25122	B930059L03Rik	-119073
Merged-chr12-111926424-1	A6_B8	chr12	111926374	111926474	7.4	Intergenic	NA	1700001K19Rik	-5595	Hsp90aa1	8181
Merged-chr12-112075647-1	A6_B8_C4	chr12	112075597	112075697	6.7	intron	1_of_11	Wdr20a	99489	Stk30	3502
Merged-chr12-112381403-1	A6_B8	chr12	112381353	112381453	6.8	Intergenic	NA	Rcor1	103395	Traf3	-23355
Merged-chr12-118286071-1	A6_B8	chr12	118286021	118286121	4.9	intron	12_of_22	Ptprn2	561879	Gm10421	103671
Merged-chr12-118473831-1	A6_B8	chr12	118473781	118473881	6.55	intron	2_of_2	Gm10421	-84089	Mir153	-15458
Merged-chr12-120122634-1	A6_B8	chr12	120122584	120122684	6.85	intron	23_of_27	Sp8	37833	Abcb5	82260
Merged-chr12-12184247-1	A6_B8	chr12	12184197	12184297	4.85	Intergenic	NA	Tubb2a-ps2	-294542	Fam49a	-84697
Merged-chr12-12791159-1	A6_B8	chr12	12791109	12791209	5.25	Intergenic	NA	4921511I17Rik	-391878	Mycn	157483
Merged-chr12-12810621-1	A6_B8	chr12	12810571	12810671	9.2	Intergenic	NA	4921511I17Rik	-411340	Mycn	138021
Merged-chr12-12950103-1	A6_B8	chr12	12950053	12950153	6.25	Intergenic	NA	Mycn	-1461	Ddx1	305877
Merged-chr12-21173563-1	A6_B8	chr12	21173513	21173613	5.85	intron	1_of_27	Asap2	55947	Itgb1bp1	118535
Merged-chr12-25431897-1	A6_C4	chr12	25431847	25431947	5.85	Intergenic	NA	Rrm2	38779	Mboat2	-84566
Merged-chr12-25809650-1	A6_B8	chr12	25809600	25809700	5.05	Intergenic	NA	Id2	-28693	Gm17746	-4388
Merged-chr12-27767771-1	A6_B8	chr12	27767721	27767821	6.65	Intergenic	NA	Cmpk2	613692	Gm20187	32089
Merged-chr12-27996942-1	A6_B8	chr12	27996892	27996992	6.6	Intergenic	NA	Gm9866	-151561	Sox11	30641
Merged-chr12-29780956-1	A6_B8_C4	chr12	29780906	29781006	7.93333	Intergenic	NA	Tssc1	344264	Myt1l	-432292
Merged-chr12-34029890-1	A6_B8	chr12	34029840	34029940	5.05	intron	4_of_7	Atxn7l1	197340	Efcab10	-49828
Merged-chr12-36623506-1	A6_C4	chr12	36623456	36623556	6.4	Intergenic	NA	9130015A21Rik	-243716	Agr3	-28701
Merged-chr12-3738982-1	A6_B8_C4	chr12	3738932	3739032	6.6	intron	12_of_19	Dtnb	166592	Dnmt3a	-67997
Merged-chr12-38381006-1	A6_B8	chr12	38380956	38381056	7.4	Intergenic	NA	Agmo	412781	Dgkb	-226285
Merged-chr12-40394471-1	A6_B8	chr12	40394421	40394521	5.25	Intergenic	NA	Etv1	884174	Arl4a	370103
Merged-chr12-40467832-1	A6_B8_C4	chr12	40467782	40467882	13.7333	Intergenic	NA	Etv1	957535	Arl4a	296742
Merged-chr12-40724111-1	A6_B8	chr12	40724061	40724161	4.4	Intergenic	NA	Etv1	1213814	Arl4a	40463
Merged-chr12-40724624-1	A6_C4	chr12	40724574	40724674	5	Intergenic	NA	Etv1	1214327	Arl4a	39950
Merged-chr12-46934494-1	A6_B8_C4	chr12	46934444	46934544	5.93333	Intergenic	NA	Stxbp6	-759024	Nova1	985268
Merged-chr12-4905008-1	A6_B8	chr12	4904958	4905058	4.7	intron	2_of_6	Mfsd2b	-23843	Ubxn2a	9318
Merged-chr12-53377715-1	A6_B8_C4	chr12	53377665	53377765	7.8	intron	7_of_10	Nubpl	178983	Arhgap5	-239348
Merged-chr12-55203652-1	A6_B8	chr12	55203602	55203702	5.4	Intergenic	NA	Npas3	853989	Egln3	101209
Merged-chr12-55279542-1	A6_B8_C4	chr12	55279492	55279592	5.93333	TTS	NA	Npas3	929879	Egln3	25319
Merged-chr12-55334462-1	A6_B8	chr12	55334412	55334512	5.2	Intergenic	NA	Egln3	-29601	Gm7550	157843
Merged-chr12-64129379-1	A6_B8_C4	chr12	64129329	64129429	9.66667	Intergenic	NA	Lrfn5	1503761	Fscb	1446506
Merged-chr12-67693055-1	A6_B8_C4	chr12	67693005	67693105	4.73333	intron	8_of_16	Rpl10l	-307667	Mdga2	630481
Merged-chr12-72361465-1	A6_B8	chr12	72361415	72361515	3.9	Intergenic	NA	2700049A03Rik	123631	Dact1	-49405
Merged-chr12-73750945-1	A6_B8	chr12	73750895	73750995	5.05	TTS	NA	Pcnxl4	113602	Dhrs7	14870
Merged-chr12-74187366-1	A6_B8_C4	chr12	74187316	74187416	9.26667	Intergenic	NA	Six1	-39667	Six4	26866
Merged-chr12-78066226-1	A6_B8_C4	chr12	78066176	78066276	6.36667	Intergenic	NA	Max	-2991	Fut8	-272864
Merged-chr12-80097910-1	A6_B8_C4	chr12	80097860	80097960	8.43333	intron	1_of_2	Plek2	-89985	Tmem229b	10354
Merged-chr12-80442685-1	A6_B8	chr12	80442635	80442735	4.85	intron	7_of_10	Rad51b	44417	Zfp36l1	771315
Merged-chr12-81217856-1	A6_B8	chr12	81217806	81217906	4.65	Intergenic	NA	Zfp36l1	-3856	2310015A10Rik	15975
Merged-chr12-81626691-1	A6_B8	chr12	81626641	81626741	4.6	intron	1_of_14	Galnt16	6715	Erh	118157
Merged-chr12-84829659-1	A6_B8	chr12	84829609	84829709	6.05	promoter-TSS	NA	Dpf3	-973	NA	NA
Merged-chr12-85515960-1	A6_B8	chr12	85515910	85516010	4.2	intron	1_of_12	Pnma1	-26521	Elmsan1	43871
Merged-chr12-86273291-1	A6_B8	chr12	86273241	86273341	6.25	intron	8_of_19	Ltbp2	-55846	1110018G07Rik	38545
Merged-chr12-86816394-1	A6_B8	chr12	86816344	86816444	6.25	intron	2_of_3	Fos	1544	Jdp2	-123660
Merged-chr12-86961177-1	A6_B8	chr12	86961127	86961227	4.6	intron	2_of_3	Jdp2	21123	Batf	-66492
Merged-chr12-86962262-1	A6_B8	chr12	86962212	86962312	9.45	intron	2_of_3	Jdp2	22208	Batf	-65407
Merged-chr12-87796168-1	A6_B8	chr12	87796118	87796218	7.95	intron	1_of_6	Esrrb	94102	Vash1	-223481
Merged-chr12-87842782-1	A6_B8	chr12	87842732	87842832	6.25	intron	3_of_6	Esrrb	140716	Vash1	-176867
Merged-chr12-87845489-1	A6_B8	chr12	87845439	87845539	4.85	intron	3_of_6	Esrrb	143423	Vash1	-174160
Merged-chr12-88155787-1	A6_B8	chr12	88155737	88155837	6.5	Intergenic	NA	Gm6772	80469	Irf2bpl	69977
Merged-chr12-88165302-1	A6_B8	chr12	88165252	88165352	5.4	Intergenic	NA	Gm6772	89984	Irf2bpl	60462
Merged-chr12-88218097-1	A6_B8	chr12	88218047	88218147	4.25	Intergenic	NA	Gm6772	142779	Irf2bpl	7667
Merged-chr12-88659073-1	A6_B8	chr12	88659023	88659123	6.3	intron	9_of_11	Ahsa1	51396	Sptlc2	70107
Merged-chr12-92921620-1	A6_B8_C4	chr12	92921570	92921670	5.8	intron	4_of_6	Gtf2a1	-92693	Ston2	103256
Merged-chr12-92922216-1	A6_B8	chr12	92922166	92922266	5.4	intron	4_of_6	Gtf2a1	-93289	Ston2	102660
Merged-chr13-102876197-1	A6_B8	chr13	102876147	102876247	7.4	Intergenic	NA	Pik3r1	-338025	Cd180	-607440
Merged-chr13-110423417-1	A6_B8_C4	chr13	110423367	110423467	11.7333	intron	3_of_16	Mir582	308480	Mir1904	-270599
Merged-chr13-110475582-1	A6_B8	chr13	110475532	110475632	7.55	intron	3_of_16	Mir582	360645	Mir1904	-218434
Merged-chr13-113561150-1	A6_B8_C4	chr13	113561100	113561200	13.5	Intergenic	NA	Slc38a9	110177	Ppap2a	-29849
Merged-chr13-114816838-1	A6_B8_C4	chr13	114816788	114816888	11.0333	intron	4_of_4	Arl15	232123	A430090L17Rik	124962
Merged-chr13-115069157-1	A6_B8	chr13	115069107	115069207	4.2	Intergenic	NA	Arl15	484442	Ndufs4	109145
Merged-chr13-115088037-1	A6_B8_C4	chr13	115087987	115088087	5.36667	intron	4_of_4	A430090L17Rik	-146237	Ndufs4	90265
Merged-chr13-115196867-1	A6_B8_C4	chr13	115196817	115196917	7.1	Intergenic	NA	Ndufs4	-18565	Fst	52071
Merged-chr13-118005937-1	A6_B8	chr13	118005887	118005987	5.85	Intergenic	NA	Gm6416	87106	Emb	-3442
Merged-chr13-11854327-1	A6_B8_C4	chr13	11854277	11854377	6.63333	intron	27_of_104	Zp4-ps	240009	Ryr2	344885
Merged-chr13-13539238-1	A6_B8	chr13	13539188	13539288	7.75	intron	1_of_19	Nid1	9370	Lyst	-143437
Merged-chr13-14382460-1	A6_B8_C4	chr13	14382410	14382510	4.73333	intron	15_of_28	Arid4b	226402	Hecw1	233033
Merged-chr13-17792336-1	A6_B8	chr13	17792286	17792386	7.75	Intergenic	NA	Mplkip	5090	Cdk13	104595
Merged-chr13-21802072-1	A6_B8	chr13	21802022	21802122	4.15	Intergenic	NA	Olfr1359	-6259	Hist1h2bl	5940
Merged-chr13-21957670-1	A6_B8	chr13	21957620	21957720	5.7	Intergenic	NA	Hist1h2bq	-28271	Mir1983	31248
Merged-chr13-23833980-1	A6_B8	chr13	23833930	23834030	6.9	Intergenic	NA	Hist1h1c	3305	Hist1h3c	3410
Merged-chr13-34221643-1	A6_B8_C4	chr13	34221593	34221693	8.76667	intron	1_of_3	4930447K03Rik	-16502	Tubb2b	580
Merged-chr13-34336258-1	A6_B8	chr13	34336208	34336308	8.45	intron	3_of_10	Psmg4	81413	Slc22a23	100793
Merged-chr13-3584140-1	A6_B8	chr13	3584090	3584190	5.85	exon	12_of_20	BC016423	26214	NA	NA
Merged-chr13-3712255-1	A6_B8	chr13	3712205	3712305	6.25	Intergenic	NA	Asb13	78978	Calml3	91309
Merged-chr13-37404556-1	A6_B8	chr13	37404506	37404606	8.35	Intergenic	NA	F13a1	-262443	Ly86	-32657
Merged-chr13-37528252-1	A6_B8	chr13	37528202	37528302	6.25	Intergenic	NA	Ly86	91039	Rreb1	-389654
Merged-chr13-37865401-1	A6_C4	chr13	37865351	37865451	4.65	Intergenic	NA	Ly86	428188	Rreb1	-52505
Merged-chr13-4154741-1	A6_B8	chr13	4154691	4154791	3.85	Intergenic	NA	Akr1c18	-4864	Akr1c13	-35691
Merged-chr13-42020735-1	A6_B8	chr13	42020685	42020785	5.75	Intergenic	NA	Gm10790	59452	Hivep1	-126654
Merged-chr13-43680923-1	A6_B8_C4	chr13	43680873	43680973	7.5	Intergenic	NA	Mcur1	-25363	Rnf182	-30242
Merged-chr13-44114350-1	A6_B8	chr13	44114300	44114400	6.35	Intergenic	NA	Cd83	233875	Gm5083	-102185
Merged-chr13-44773624-1	A6_B8	chr13	44773574	44773674	7.05	Intergenic	NA	1700029N11Rik	238529	Jarid2	-52518
Merged-chr13-44775002-1	A6_C4	chr13	44774952	44775052	4	Intergenic	NA	1700029N11Rik	239907	Jarid2	-51140
Merged-chr13-44817779-1	A6_B8_C4	chr13	44817729	44817829	7.63333	Intergenic	NA	1700029N11Rik	282684	Jarid2	-8363
Merged-chr13-44847312-1	A6_B8_C4	chr13	44847262	44847362	6.76667	intron	1_of_17	Jarid2	21170	Dtnbp1	250153
Merged-chr13-47843289-1	A6_B8_C4	chr13	47843239	47843339	9.03333	Intergenic	NA	Rnf144b	625201	G630093K05Rik	-162514
Merged-chr13-51712230-1	A6_B8	chr13	51712180	51712280	5.05	Intergenic	NA	Shc3	-49777	Cks2	-28370
Merged-chr13-52657692-1	A6_B8	chr13	52657642	52657742	6.35	Intergenic	NA	Diras2	-31487	Gm2848	10902
Merged-chr13-53330284-1	A6_B8	chr13	53330234	53330334	6.6	intron	1_of_8	Nfil3	-253876	Ror2	51194
Merged-chr13-53556995-1	A6_B8	chr13	53556945	53557045	4.55	Intergenic	NA	Gm2762	67938	Msx2	11154
Merged-chr13-54213925-1	A6_B8	chr13	54213875	54213975	5.85	Intergenic	NA	Sfxn1	46712	Hrh2	-73572
Merged-chr13-54254846-1	A6_B8	chr13	54254796	54254896	6.65	Intergenic	NA	Sfxn1	87633	Hrh2	-32651
Merged-chr13-54884704-1	A6_B8	chr13	54884654	54884754	4.55	promoter-TSS	NA	Eif4e1b	-660	NA	NA
Merged-chr13-5803160-1	A6_B8_C4	chr13	5803110	5803210	12.8667	Intergenic	NA	Akr1e1	-1194750	1700016G22Rik	54178
Merged-chr13-5803574-1	A6_B8	chr13	5803524	5803624	5.7	Intergenic	NA	Akr1e1	-1195164	1700016G22Rik	53764
Merged-chr13-60535937-1	A6_B8	chr13	60535887	60535987	6.85	Intergenic	NA	Gm5084	229106	Dapk1	-167370
Merged-chr13-60729261-1	A6_B8	chr13	60729211	60729311	6.25	intron	2_of_25	Dapk1	25954	BC051665	158464
Merged-chr13-63196444-1	A6_B8_C4	chr13	63196394	63196494	7.33333	intron	4_of_14	2010111I01Rik	80151	Gm16907	202011
Merged-chr13-63670637-1	A6_B8_C4	chr13	63670587	63670687	4.26667	Intergenic	NA	Ptch1	-3809	Ercc6l2	-245990
Merged-chr13-66092159-1	B8_C4	chr13	66092109	66092209	5.2	Intergenic	NA	Zfp369	711998	Gm10324	-122229
Merged-chr13-66812143-1	A6_B8_C4	chr13	66812093	66812193	6.76667	Intergenic	NA	2410141K09Rik	-270089	Uqcrb	194143
Merged-chr13-72990570-1	A6_B8	chr13	72990520	72990620	4.25	Intergenic	NA	D730050B12Rik	-36359	Irx4	-407374
Merged-chr13-74536935-1	A6_B8_C4	chr13	74536885	74536985	6.33333	Intergenic	NA	Zfp72	-22921	Zfp825	94463
Merged-chr13-75849273-1	A6_B8	chr13	75849223	75849323	5.25	intron	1_of_11	Ell2	4342	Glrx	-128060
Merged-chr13-81826927-1	A6_B8	chr13	81826877	81826977	4.85	intron	4_of_7	Lysmd3	30123	Polr3g	23085
Merged-chr13-85286325-1	A6_B8_C4	chr13	85286275	85286375	6.73333	Intergenic	NA	Tmem161b	924425	Ccnh	-42756
Merged-chr13-89069399-1	A6_B8	chr13	89069349	89069449	6.6	intron	1_of_10	Edil3	108323	Hapln1	-610841
Merged-chr13-92943459-1	A6_B8_C4	chr13	92943409	92943509	8.86667	Intergenic	NA	Rasgrf2	-42010	Msh3	181499
Merged-chr13-9389768-1	A6_B8	chr13	9389718	9389818	4.2	intron	1_of_36	Dip2c	113998	Zmynd11	374792
Merged-chr13-95135403-1	A6_B8	chr13	95135353	95135453	5.9	intron	1_of_26	Ap3b1	6489	Tbca	-423494
Merged-chr13-95213498-1	A6_B8	chr13	95213448	95213548	4.15	intron	8_of_26	Ap3b1	84584	Tbca	-345399
Merged-chr13-96304382-1	A6_B8_C4	chr13	96304332	96304432	8.83333	Intergenic	NA	F2rl1	-9187	F2r	84006
Merged-chr13-96427190-1	A6_B8	chr13	96427140	96427240	4.25	intron	28_of_35	F2r	-38802	F2rl2	-39684
Merged-chr13-97430255-1	A6_B8	chr13	97430205	97430305	6.25	intron	6_of_19	Col4a3bp	117566	Hmgcr	10636
Merged-chr13-98206017-1	A6_B8	chr13	98205967	98206067	5.85	Intergenic	NA	Enc1	194958	Gm5086	-123937
Merged-chr13-98358238-1	A6_B8	chr13	98358188	98358288	6.9	Intergenic	NA	Gm5086	28284	Arhgef28	617882
Merged-chr14-100609233-1	A6_B8_C4	chr14	100609183	100609283	10.1333	Intergenic	NA	Klf12	-60218	1700110M21Rik	990053
Merged-chr14-106319698-1	A6_B8	chr14	106319648	106319748	3.85	Intergenic	NA	Spry2	-23662	Trim52	-185716
Merged-chr14-11007580-1	A6_B8	chr14	11007530	11007630	5.4	intron	4_of_8	Gm3833	290972	Fhit	986966
Merged-chr14-11949847-1	A6_B8_C4	chr14	11949797	11949897	6.5	intron	2_of_8	Gm3833	1233239	Fhit	44699
Merged-chr14-122654865-1	A6_B8	chr14	122654815	122654915	6.7	intron	1_of_7	1700108J01Rik	-22005	Gm5089	195503
Merged-chr14-122833405-1	A6_B8	chr14	122833355	122833455	9	TTS	NA	1700108J01Rik	-200545	Gm5089	16963
Merged-chr14-12583279-1	A6_B8	chr14	12583229	12583329	6.5	intron	2_of_29	Ptprg	197213	3830406C13Rik	-533443
Merged-chr14-19160030-1	A6_B8	chr14	19159980	19160080	6.7	intron	2_of_5	Nkiras1	56375	Ube2e1	4328
Merged-chr14-20569154-1	A6_B8_C4	chr14	20569104	20569204	10.9667	Intergenic	NA	Gm5458	-147345	Nid2	-1324
Merged-chr14-21036729-1	A6_B8_C4	chr14	21036679	21036779	7.26667	Intergenic	NA	Kcnk5	-35725	Kcnk16	51655
Merged-chr14-22293955-1	A6_B8	chr14	22293905	22294005	4.65	Intergenic	NA	Adk	422160	Kat6b	-25036
Merged-chr14-22305547-1	A6_B8	chr14	22305497	22305597	7.1	Intergenic	NA	Adk	433752	Kat6b	-13444
Merged-chr14-22824344-1	A6_B8	chr14	22824294	22824394	6.9	Intergenic	NA	Zfp503	-15521	1700112E06Rik	-14589
Merged-chr14-24953987-1	A6_B8	chr14	24953937	24954037	6.7	3UTR	32_of_32	Kcnma1	-130560	Dlg5	111155
Merged-chr14-24968334-1	A6_B8	chr14	24968284	24968384	6.5	intron	22_of_30	Kcnma1	-144907	Dlg5	96808
Merged-chr14-27424951-1	A6_B8_C4	chr14	27424901	27425001	10.0333	intron	7_of_19	Dennd6a	25916	Arf4	-32731
Merged-chr14-28160596-1	A6_B8_C4	chr14	28160546	28160646	5.8	intron	2_of_10	Arhgef3	109372	D14Abb1e	-81436
Merged-chr14-28483322-1	A6_B8	chr14	28483272	28483372	6.25	intron	2_of_15	Erc2	47695	Wnt5a	-835336
Merged-chr14-29829256-1	A6_B8	chr14	29829206	29829306	4.85	intron	27_of_37	Wnt5a	510598	Lrtm1	-2137
Merged-chr14-32937699-1	A6_B8_C4	chr14	32937649	32937749	10.1	Intergenic	NA	Oxnad1	38786	Msmb	-17509
Merged-chr14-46842851-1	A6_B8_C4	chr14	46842801	46842901	5.26667	Intergenic	NA	Gm1821	139150	Gm15217	-156347
Merged-chr14-49274868-1	A6_B8	chr14	49274818	49274918	5.2	Intergenic	NA	Tmem260	208842	Otx2	7679
Merged-chr14-51593546-1	A6_B8	chr14	51593496	51593596	6.75	Intergenic	NA	Pnp2	17731	Rnase10	-33879
Merged-chr14-55031037-1	A6_B8	chr14	55030987	55031087	5.4	intron	2_of_10	Oxa1l	50513	Slc7a7	5502
Merged-chr14-55977477-1	A6_B8	chr14	55977427	55977527	2.65	Intergenic	NA	Dhrs2	136634	Dhrs4	-120117
Merged-chr14-56407764-1	A6_B8	chr14	56407714	56407814	6.7	promoter-TSS	NA	Ripk3	-70	NA	NA
Merged-chr14-58351707-1	A6_B8	chr14	58351657	58351757	4.7	intron	1_of_1	Xpo4	-67914	Lats2	13253
Merged-chr14-60235479-1	A6_B8	chr14	60235429	60235529	5.5	Intergenic	NA	Cdadc1	-18683	Shisa2	-8638
Merged-chr14-61173269-1	A6_B8_C4	chr14	61173219	61173319	14.4667	Intergenic	NA	Amer2	176147	Spata13	-80296
Merged-chr14-62275526-1	A6_B8	chr14	62275476	62275576	5.35	intron	1_of_6	Mir15a	-24579	Dleu2	25684
Merged-chr14-63392419-1	A6_B8_C4	chr14	63392369	63392469	8.06667	intron	2_of_6	Ints6	-12470	Wdfy2	-64107
Merged-chr14-64119238-1	A6_B8	chr14	64119188	64119288	7.25	intron	1_of_8	Fam167a	64008	Tdh	8691
Merged-chr14-65259405-1	A6_B8_C4	chr14	65259355	65259455	7.46667	Intergenic	NA	A930011O12Rik	52454	Kif13b	-11962
Merged-chr14-65790532-1	A6_B8	chr14	65790482	65790582	5.5	Intergenic	NA	Extl3	-73589	Fzd3	90768
Merged-chr14-70751739-1	A6_B8	chr14	70751689	70751789	2.2	promoter-TSS	NA	Slc39a14	-508	NA	NA
Merged-chr14-71173019-1	A6_B8	chr14	71172969	71173069	5.2	Intergenic	NA	Xpo7	-6584	Dok2	-1168
Merged-chr14-73245942-1	A6_B8_C4	chr14	73245892	73245992	12.0667	Intergenic	NA	Fndc3a	-136132	Gm9199	-179467
Merged-chr14-73870667-1	A6_B8	chr14	73870617	73870717	9.1	Intergenic	NA	Itm2b	-85589	Med4	-39188
Merged-chr14-75767489-1	A6_B8_C4	chr14	75767439	75767539	7.3	Intergenic	NA	Zc3h13	83310	Siah3	-88299
Merged-chr14-76263528-1	A6_B8	chr14	76263478	76263578	7.4	Intergenic	NA	Tpt1	18466	Gtf2f2	147144
Merged-chr14-76644396-1	A6_B8	chr14	76644346	76644446	5.2	Intergenic	NA	Nufip1	133699	Tsc22d1	-171231
Merged-chr14-76787934-1	A6_B8	chr14	76787884	76787984	8.7	Intergenic	NA	Nufip1	277237	Tsc22d1	-27693
Merged-chr14-76905822-1	A6_B8_C4	chr14	76905772	76905872	6.6	intron	2_of_2	Tsc22d1	90195	4930444M15Rik	14840
Merged-chr14-76915540-1	A6_B8	chr14	76915490	76915590	7.75	intron	3_of_3	Tsc22d1	99913	4930444M15Rik	5122
Merged-chr14-77919506-1	A6_B8	chr14	77919456	77919556	7.75	intron	7_of_19	Gm6994	-12831	Gm1587	279269
Merged-chr14-78048159-1	A6_B8	chr14	78048109	78048209	5.6	intron	15_of_19	Gm6994	-141484	Gm1587	150616
Merged-chr14-78689019-1	A6_B8	chr14	78688969	78689069	8.9	intron	2_of_4	Mir1971	-97734	Tnfsf11	18831
Merged-chr14-79684695-1	A6_B8	chr14	79684645	79684745	3.9	Intergenic	NA	Zfp957	-37521	Rgcc	16747
Merged-chr14-81399063-1	A6_B8_C4	chr14	81399013	81399113	12.5333	Intergenic	NA	Olfm4	998955	Pcdh17	-3444306
Merged-chr14-83408583-1	A6_B8_C4	chr14	83408533	83408633	10.0333	Intergenic	NA	Olfm4	3008475	Pcdh17	-1434786
Merged-chr14-84843389-1	A6_B8_C4	chr14	84843339	84843439	7.16667	promoter-TSS	NA	Pcdh17	19	NA	NA
Merged-chr14-84890707-1	A6_B8	chr14	84890657	84890757	4.6	intron	3_of_3	9630013A20Rik	-14476	4930529K09Rik	-1755069
Merged-chr14-86796001-1	B8_C4	chr14	86795951	86796051	4.5	Intergenic	NA	4930529K09Rik	150225	Diap3	744920
Merged-chr14-8786682-1	A6_B8	chr14	8786632	8786732	8.7	Intergenic	NA	Flnb	136212	Dnase1l3	40014
Merged-chr14-9007231-1	A6_B8_C4	chr14	9007181	9007281	5.5	Intergenic	NA	Pdhb	-1725	Kctd6	-39430
Merged-chr14-91877803-1	A6_B8	chr14	91877753	91877853	4.75	Intergenic	NA	4930474H20Rik	1351106	Pcdh9	2410304
Merged-chr14-93226029-1	A6_B8	chr14	93225979	93226079	4.5	Intergenic	NA	4930474H20Rik	2699332	Pcdh9	1062078
Merged-chr14-99438775-1	A6_B8	chr14	99438725	99438825	5.4	intron	2_of_2	Dach1	-870013	Mzt1	6580
Merged-chr14-99723993-1	A6_B8_C4	chr14	99723943	99724043	15.1	Intergenic	NA	Klf5	26084	Klf12	825022
Merged-chr14-99739095-1	A6_B8_C4	chr14	99739045	99739145	10.6	Intergenic	NA	Klf5	41186	Klf12	809920
Merged-chr14-99739553-1	A6_B8_C4	chr14	99739503	99739603	8.93333	Intergenic	NA	Klf5	41644	Klf12	809462
Merged-chr14-99909525-1	A6_B8	chr14	99909475	99909575	4.95	Intergenic	NA	Klf5	211616	Klf12	639490
Merged-chr15-100100493-1	A6_B8	chr15	100100443	100100543	4.65	Intergenic	NA	Atf1	42204	Tmprss12	-10774
Merged-chr15-100104382-1	A6_B8	chr15	100104332	100104432	6.9	Intergenic	NA	Atf1	46093	Tmprss12	-6885
Merged-chr15-100304705-1	A6_B8_C4	chr15	100304655	100304755	8.83333	intron	4_of_8	Letmd1	5241	Csrnp2	20965
Merged-chr15-100912786-1	A6_B8	chr15	100912736	100912836	4.4	Intergenic	NA	Fignl2	-27956	Ankrd33	-33399
Merged-chr15-101109075-1	A6_B8_C4	chr15	101109025	101109125	6.16667	Intergenic	NA	Nr4a1	11799	9430023L20Rik	-5656
Merged-chr15-102042497-1	A6_B8	chr15	102042447	102042547	8.7	intron	2_of_2	Zfp740	3800	Itgb7	19869
Merged-chr15-102965261-1	A6_B8	chr15	102965211	102965311	6.55	intron	3_of_6	Hoxc4	100436	D930007P13Rik	11998
Merged-chr15-103130852-1	A6_B8	chr15	103130802	103130902	6.5	TTS	NA	Mir148b	15297	Gpr84	10017
Merged-chr15-12354363-1	A6_B8	chr15	12354313	12354413	3.85	intron	5_of_23	Golph3	103113	Pdzd2	167948
Merged-chr15-25262008-1	A6_B8	chr15	25261958	25262058	6.15	Intergenic	NA	Cdh18	2295791	Basp1	81511
Merged-chr15-25683758-1	A6_B8	chr15	25683708	25683808	5.05	intron	19_of_40	Myo10	131454	Fam134b	-89294
Merged-chr15-25691593-1	A6_B8	chr15	25691543	25691643	7.6	intron	19_of_40	Myo10	139289	Fam134b	-81459
Merged-chr15-25692026-1	A6_B8	chr15	25691976	25692076	9.1	intron	19_of_40	Myo10	139722	Fam134b	-81026
Merged-chr15-25703524-1	A6_B8_C4	chr15	25703474	25703574	9	intron	19_of_40	Myo10	151220	Fam134b	-69528
Merged-chr15-30313012-1	A6_B8	chr15	30312962	30313062	7.4	intron	2_of_22	Ctnnd2	210665	4930430F21Rik	-655868
Merged-chr15-33997967-1	A6_B8	chr15	33997917	33998017	5.6	Intergenic	NA	Tspyl5	-380329	Mtdh	-14506
Merged-chr15-36070275-1	A6_B8	chr15	36070225	36070325	3.3	promoter-TSS	NA	Rgs22	-120	NA	NA
Merged-chr15-37167311-1	A6_B8	chr15	37167261	37167361	5.25	intron	1_of_15	Grhl2	4521	4930447A16Rik	-187997
Merged-chr15-37192423-1	A6_B8	chr15	37192373	37192473	4	intron	1_of_15	Grhl2	29633	4930447A16Rik	-162885
Merged-chr15-37331580-1	A6_C4	chr15	37331530	37331630	7.7	intron	4_of_6	Grhl2	168790	4930447A16Rik	-23728
Merged-chr15-37906857-1	A6_B8	chr15	37906807	37906907	6.2	intron	52_of_58	Rrm2b	-16047	Ubr5	101751
Merged-chr15-38007497-1	A6_B8	chr15	38007447	38007547	5.7	intron	1_of_58	Rrm2b	-116687	Ubr5	1111
Merged-chr15-50732059-1	A6_B8_C4	chr15	50732009	50732109	12.3333	Intergenic	NA	Trps1	-10472	Gm19303	495097
Merged-chr15-55096380-1	A6_B8	chr15	55096330	55096430	4.2	Intergenic	NA	Deptor	131390	Col14a1	-42924
Merged-chr15-56971880-1	A6_B8	chr15	56971830	56971930	5.4	Intergenic	NA	Has2	-445779	Slc22a22	337300
Merged-chr15-58914746-1	A6_B8_C4	chr15	58914696	58914796	5.06667	Intergenic	NA	Mtss1	-1165	Zfp572	-223756
Merged-chr15-61924545-1	A6_B8	chr15	61924495	61924595	6.05	intron	1_of_8	Pvt1	55004	H2afy3	126461
Merged-chr15-62790749-1	A6_B8_C4	chr15	62790699	62790799	7.73333	Intergenic	NA	Pvt1	921208	Gm20740	520414
Merged-chr15-64873728-1	A6_B8_C4	chr15	64873678	64873778	7.03333	Intergenic	NA	Adcy8	-119870	Efr3a	-744874
Merged-chr15-66902693-1	A6_B8_C4	chr15	66902643	66902743	9.8	Intergenic	NA	Ndrg1	-101490	St3gal1	105751
Merged-chr15-6903754-1	A6_B8	chr15	6903704	6903804	6.75	Intergenic	NA	Osmr	-79441	Lifr	-175817
Merged-chr15-7066933-1	A6_B8	chr15	7066883	7066983	5.85	Intergenic	NA	Osmr	-242620	Lifr	-12638
Merged-chr15-74483335-1	A6_B8_C4	chr15	74483285	74483385	6.3	Intergenic	NA	Mroh4	-16587	Arc	19665
Merged-chr15-74780264-1	A6_B8	chr15	74780214	74780314	5.85	Intergenic	NA	2010109I03Rik	-68130	Ly6e	-5216
Merged-chr15-75674928-1	A6_B8	chr15	75674878	75674978	5	Intergenic	NA	Zc3h3	-2590	Gsdmd	-17840
Merged-chr15-75681454-1	A6_B8_C4	chr15	75681404	75681504	10.7	Intergenic	NA	Zc3h3	-9116	Gsdmd	-11314
Merged-chr15-75720966-1	A6_B8	chr15	75720916	75721016	4.6	TTS	NA	Gsdmd	28198	Naprt1	3945
Merged-chr15-76709535-1	A6_B8_C4	chr15	76709485	76709585	10.8	promoter-TSS	NA	Zfp7	-171	NA	NA
Merged-chr15-77185953-1	A6_B8	chr15	77185903	77186003	5.5	Intergenic	NA	Rbfox2	-48470	Apol7a	43587
Merged-chr15-77187133-1	A6_B8	chr15	77187083	77187183	6.15	Intergenic	NA	Rbfox2	-49650	Apol7a	42407
Merged-chr15-77704185-1	A6_B8	chr15	77704135	77704235	5.2	Intergenic	NA	Myh9	-31640	Txn2	55239
Merged-chr15-78778170-1	A6_B8_C4	chr15	78778120	78778220	6.5	promoter-TSS	NA	Triobp	16	NA	NA
Merged-chr15-78882312-1	A6_B8	chr15	78882262	78882362	7.65	Intergenic	NA	Galr3	9998	Ankrd54	10977
Merged-chr15-80049889-1	A6_B8	chr15	80049839	80049939	6.25	Intergenic	NA	Mgat3	45739	Smcr7l	-14620
Merged-chr15-80449634-1	A6_B8	chr15	80449584	80449684	5.3	Intergenic	NA	Enthd1	-58734	Grap2	-4278
Merged-chr15-84070346-1	A6_B8	chr15	84070296	84070396	7.2	intron	1_of_12	Parvb	7874	Parvg	-84803
Merged-chr15-84145311-1	A6_B8	chr15	84145261	84145361	6	3UTR	13_of_13	Parvb	82839	Parvg	-9838
Merged-chr15-87729331-1	A6_B8	chr15	87729281	87729381	3.85	Intergenic	NA	Fam19a5	354603	B230214G05Rik	-415972
Merged-chr15-88539669-1	B8_C4	chr15	88539619	88539719	5.5	intron	6_of_12	Zdhhc25	108938	Brd1	24980
Merged-chr15-88698126-1	A6_B8	chr15	88698076	88698176	4.95	Intergenic	NA	Pim3	5503	Ttll8	86722
Merged-chr15-90536709-1	A6_B8	chr15	90536659	90536759	3.9	Intergenic	NA	Cpne8	-26890	Spn-ps	192198
Merged-chr15-90908587-1	A6_B8	chr15	90908537	90908637	5.5	Intergenic	NA	Kif21a	-28208	Abcd2	113651
Merged-chr15-9382771-1	A6_B8	chr15	9382721	9382821	6.25	intron	1_of_4	Capsl	16989	Il7r	76860
Merged-chr15-94014433-1	A6_B8_C4	chr15	94014383	94014483	5.76667	Intergenic	NA	9430014N10Rik	-256891	D630010B17Rik	-63199
Merged-chr15-96010075-1	A6_B8	chr15	96010025	96010125	10.55	Intergenic	NA	D030018L15Rik	-100092	Gm4371	-3155
Merged-chr15-96074815-1	A6_B8	chr15	96074765	96074865	4.15	Intergenic	NA	Gm4371	61585	E330033B04Rik	30891
Merged-chr15-96084454-1	A6_B8	chr15	96084404	96084504	4.2	Intergenic	NA	Gm4371	71224	E330033B04Rik	21252
Merged-chr15-96533120-1	A6_B8	chr15	96533070	96533170	5.55	Intergenic	NA	Slc38a2	-2991	Slc38a4	353267
Merged-chr15-97424436-1	A6_B8	chr15	97424386	97424486	8.8	Intergenic	NA	Pced1b	346899	Rpap3	111817
Merged-chr15-98430853-1	A6_B8	chr15	98430803	98430903	6.6	exon	4_of_22	Adcy6	7211	NA	NA
Merged-chr15-98505156-1	A6_B8	chr15	98505106	98505206	5.35	intron	2_of_4	Ddx23	-11836	Rnd1	2736
Merged-chr15-99703142-1	A6_B8	chr15	99703092	99703192	6.05	intron	1_of_10	Cers5	-100196	Lima1	2745
Merged-chr16-13748450-1	A6_B8	chr16	13748400	13748500	4.15	Intergenic	NA	1810007I06Rik	18522	Rrn3	-32341
Merged-chr16-13749058-1	A6_B8_C4	chr16	13749008	13749108	5.86667	Intergenic	NA	1810007I06Rik	19130	Rrn3	-31733
Merged-chr16-22315868-1	A6_B8	chr16	22315818	22315918	4.25	Intergenic	NA	Tra2b	-49866	Etv5	123775
Merged-chr16-22413131-1	A6_B8	chr16	22413081	22413181	6.15	intron	5_of_12	Tra2b	-147129	Etv5	26512
Merged-chr16-22416491-1	A6_B8	chr16	22416441	22416541	5.6	intron	5_of_12	Tra2b	-150489	Etv5	23152
Merged-chr16-22637589-1	A6_B8	chr16	22637539	22637639	8.05	intron	1_of_24	Etv5	-197946	Dgkg	19715
Merged-chr16-23262312-1	A6_B8	chr16	23262262	23262362	8.4	intron	2_of_7	St6gal1	37500	Rtp1	-166893
Merged-chr16-26962168-1	A6_B8_C4	chr16	26962118	26962218	7.73333	intron	4_of_4	Il1rap	380378	Gmnc	27892
Merged-chr16-28939688-1	A6_B8_C4	chr16	28939638	28939738	6.26667	Intergenic	NA	Mb21d2	-9904	Hrasls	-270092
Merged-chr16-29658151-1	A6_B8	chr16	29658101	29658201	8.05	Intergenic	NA	Opa1	78732	Gm1968	321059
Merged-chr16-30641707-1	A6_B8	chr16	30641657	30641757	4.85	Intergenic	NA	Fam43a	41899	Xxylt1	439811
Merged-chr16-30694384-1	A6_B8	chr16	30694334	30694434	6.5	Intergenic	NA	Fam43a	94576	Xxylt1	387134
Merged-chr16-30940130-1	A6_B8	chr16	30940080	30940180	8.9	Intergenic	NA	Fam43a	340322	Xxylt1	141388
Merged-chr16-31462378-1	A6_B8	chr16	31462328	31462428	6.55	Intergenic	NA	Bdh1	39996	Dlg1	-201150
Merged-chr16-33844628-1	A6_B8	chr16	33844578	33844678	5.25	intron	1_of_14	Itgb5	14878	Umps	122461
Merged-chr16-36675517-1	A6_B8_C4	chr16	36675467	36675567	11	Intergenic	NA	Cd86	-9354	Ildr1	-18606
Merged-chr16-38472067-1	A6_B8_C4	chr16	38472017	38472117	11.1	intron	1_of_4	Cd80	13055	Timmdc1	50680
Merged-chr16-43604117-1	A6_B8	chr16	43604067	43604167	4.55	intron	5_of_6	Gm15713	-183808	Mir568	-36650
Merged-chr16-43800701-1	A6_B8	chr16	43800651	43800751	4.2	intron	2_of_6	Drd3	38347	Qtrtd1	89088
Merged-chr16-46102022-1	A6_B8	chr16	46101972	46102072	5.05	intron	3_of_14	Plcxd2	-91496	Cd96	18339
Merged-chr16-46501036-1	A6_B8	chr16	46500986	46501086	5.7	Intergenic	NA	Pvrl3	-3956	Dppa4	-1782811
Merged-chr16-48435797-1	A6_B8	chr16	48435747	48435847	4.4	intron	1_of_26	Morc1	4448	Trat1	336272
Merged-chr16-49804284-1	A6_B8	chr16	49804234	49804334	4.7	Intergenic	NA	Ift57	104878	Cd47	-51482
Merged-chr16-65649453-1	A6_B8	chr16	65649403	65649503	6.55	Intergenic	NA	Chmp2b	-86511	Vgll3	-166424
Merged-chr16-73011882-1	A6_B8_C4	chr16	73011832	73011932	7.53333	intron	23_of_28	Robo1	348489	Mir691	1330430
Merged-chr16-7405047-1	A6_B8_C4	chr16	7404997	7405097	6.36667	intron	15_of_16	1700123O21Rik	1429368	Cldn26	1020182
Merged-chr16-82596886-1	A6_B8	chr16	82596836	82596936	5.6	Intergenic	NA	Ncam2	1395945	4930553E22Rik	-1774501
Merged-chr16-84769604-1	A6_B8	chr16	84769554	84769654	4	Intergenic	NA	Mrpl39	-34057	Jam2	-4763
Merged-chr16-90300225-1	A6_B8	chr16	90300175	90300275	5.6	Intergenic	NA	Scaf4	-15555	Hunk	-86416
Merged-chr16-90310227-1	A6_B8_C4	chr16	90310177	90310277	5.43333	Intergenic	NA	Scaf4	-25557	Hunk	-76414
Merged-chr16-9083965-1	A6_B8_C4	chr16	9083915	9084015	13.5333	Intergenic	NA	1810013L24Rik	253773	Grin2a	908661
Merged-chr16-91480982-1	A6_B8	chr16	91480932	91481032	4.75	Intergenic	NA	A930006K02Rik	15634	Ifnar1	-4477
Merged-chr16-95765316-1	A6_C4	chr16	95765266	95765366	6.65	Intergenic	NA	Erg	-13344	Ets2	-158697
Merged-chr17-11546165-1	A6_C4	chr17	11546115	11546215	7.25	intron	4_of_11	Park2	512916	D17Ertd648e	529890
Merged-chr17-14830407-1	A6_B8	chr17	14830357	14830457	4.95	intron	1_of_21	4930474M22Rik	-294458	Thbs2	862
Merged-chr17-15475008-1	A6_B8	chr17	15474958	15475058	4.75	Intergenic	NA	Gm5091	-97261	Gm10510	16417
Merged-chr17-21610485-1	A6_B8_C4	chr17	21610435	21610535	6.3	Intergenic	NA	Zfp51	23170	Zfp53	-15466
Merged-chr17-30735472-1	A6_B8_C4	chr17	30735422	30735522	6.86667	intron	3_of_5	Btbd9	-22240	Glo1	14132
Merged-chr17-31463748-1	A6_B8	chr17	31463698	31463798	6.8	intron	9_of_19	Slc37a1	31321	Pde9a	-59430
Merged-chr17-31562917-1	A6_B8	chr17	31562867	31562967	4.4	intron	4_of_18	Pde9a	39739	Wdr4	86515
Merged-chr17-31939812-1	A6_B8	chr17	31939762	31939862	7.35	Intergenic	NA	Cryaa	124923	Sik1	52925
Merged-chr17-33084647-1	A6_B8	chr17	33084597	33084697	4.75	promoter-TSS	NA	Cyp4f13	-341	NA	NA
Merged-chr17-33737012-1	A6_B8	chr17	33736962	33737062	6.05	intron	21_of_27	Myo1f	44361	Zfp414	-29024
Merged-chr17-37132596-1	A6_B8	chr17	37132546	37132646	8.55	Intergenic	NA	H2-M5	-6147	Zfp57	-5511
Merged-chr17-38127653-1	A6_B8	chr17	38127603	38127703	6.5	Intergenic	NA	Olfr761	-37686	Olfr129	69076
Merged-chr17-41041308-1	A6_B8_C4	chr17	41041258	41041358	4.23333	TTS	NA	9130008F23Rik	-23801	Glyatl3	9991
Merged-chr17-43214209-1	A6_B8	chr17	43214159	43214259	7.4	intron	4_of_5	Tnfrsf21	60706	E130008D07Rik	81031
Merged-chr17-43695813-1	A6_B8_C4	chr17	43695763	43695863	7.83333	Intergenic	NA	Ankrd66	-15225	Pla2g7	-9586
Merged-chr17-45632570-1	A6_B8_C4	chr17	45632520	45632620	8.16667	Intergenic	NA	Spats1	-20683	Aars2	-11219
Merged-chr17-45681228-1	A6_B8	chr17	45681178	45681278	4.25	3UTR	3_of_3	Tcte1	20846	Tmem151b	5398
Merged-chr17-46010675-1	A6_B8	chr17	46010625	46010725	5.25	Intergenic	NA	1600014C23Rik	-139882	Vegfa	158651
Merged-chr17-46217437-1	A6_B8	chr17	46217387	46217487	4.6	Intergenic	NA	Vegfa	-48111	Mrps18a	-30515
Merged-chr17-46925315-1	A6_B8	chr17	46925265	46925365	4.15	Intergenic	NA	Rpl7l1	-5710	Gltscr1l	43047
Merged-chr17-47708693-1	A6_B8	chr17	47708643	47708743	4.25	intron	1_of_6	Ccnd3	66694	Bysl	39748
Merged-chr17-47955161-1	A6_B8_C4	chr17	47955111	47955211	6.03333	intron	5_of_5	Tfeb	81176	Mdfi	16479
Merged-chr17-49173206-1	A6_B8	chr17	49173156	49173256	6.8	intron	1_of_2	Lrfn2	101300	1700008K24Rik	79652
Merged-chr17-4948580-1	A6_B8	chr17	4948530	4948630	9	Intergenic	NA	4930548J01Rik	-826478	Arid1b	-46493
Merged-chr17-53701235-1	A6_B8	chr17	53701185	53701285	4.35	Intergenic	NA	Pp2d1	-22459	Kat2b	-5060
Merged-chr17-5405236-1	A6_B8_C4	chr17	5405186	5405286	8.16667	Intergenic	NA	Arid1b	410163	Tmem242	35024
Merged-chr17-57171444-1	A6_B8_C4	chr17	57171394	57171494	7.33333	promoter-TSS	NA	Khsrp	-514	NA	NA
Merged-chr17-59072208-1	A6_B8_C4	chr17	59072158	59072258	7.96667	intron	6_of_12	Cntnap5c	1163216	2610034M16Rik	58590
Merged-chr17-5978279-1	A6_B8	chr17	5978229	5978329	6.15	intron	1_of_24	Synj2	37000	Serac1	101460
Merged-chr17-63882534-1	A6_B8_C4	chr17	63882484	63882584	5.5	Intergenic	NA	Fbxl17	-32605	Fert2	-362832
Merged-chr17-66829256-1	A6_B8	chr17	66829206	66829306	9	Intergenic	NA	Soga2	-30166	Rab12	39754
Merged-chr17-66829758-1	A6_B8	chr17	66829708	66829808	5.9	Intergenic	NA	Soga2	-30668	Rab12	39252
Merged-chr17-68479213-1	A6_B8_C4	chr17	68479163	68479263	5.7	Intergenic	NA	Arhgap28	-125765	L3mbtl4	-143923
Merged-chr17-70753266-1	A6_B8	chr17	70753216	70753316	4.05	Intergenic	NA	A330050F15Rik	964601	Dlgap1	-20865
Merged-chr17-71100598-1	A6_B8	chr17	71100548	71100648	6.25	intron	6_of_11	Dlgap1	326467	Tgif1	102274
Merged-chr17-79035198-1	A6_B8	chr17	79035148	79035248	4.75	Intergenic	NA	Vit	127796	Strn	100702
Merged-chr17-79764416-1	A6_B8_C4	chr17	79764366	79764466	7.43333	Intergenic	NA	Cdc42ep3	-9985	4930429F11Rik	112809
Merged-chr17-81035344-1	A6_B8	chr17	81035294	81035394	3.2	intron	13_of_33	Cdkl4	-72170	Map4k3	92089
Merged-chr17-81200911-1	A6_B8	chr17	81200861	81200961	4.45	Intergenic	NA	Map4k3	-73478	Tmem178	-143060
Merged-chr17-84064294-1	A6_B8	chr17	84064244	84064344	5.85	Intergenic	NA	Kcng3	-33059	Mta3	-41208
Merged-chr17-84067798-1	A6_B8_C4	chr17	84067748	84067848	5.03333	Intergenic	NA	Kcng3	-36563	Mta3	-37704
Merged-chr17-84122669-1	A6_B8	chr17	84122619	84122719	4.35	intron	3_of_15	Mta3	17167	Haao	123461
Merged-chr17-88910734-1	A6_B8	chr17	88910684	88910784	8.9	Intergenic	NA	Foxn2	70683	Ppp1r21	-18729
Merged-chr17-90789958-1	A6_B8	chr17	90789908	90790008	4.95	intron	17_of_22	Gm4719	1011378	4930480K15Rik	-470550
Merged-chr17-91024347-1	A6_B8_C4	chr17	91024297	91024397	6.8	intron	10_of_22	Gm4719	1245767	4930480K15Rik	-236161
Merged-chr17-91394906-1	A6_B8_C4	chr17	91394856	91394956	8.76667	intron	2_of_22	4930480K15Rik	134398	Nrxn1	97236
Merged-chr17-9773008-1	A6_B8	chr17	9772958	9773058	5.05	Intergenic	NA	6530411M01Rik	-412121	Pabpc6	89561
Merged-chr18-14833052-1	A6_B8	chr18	14833002	14833102	5.9	intron	2_of_10	8430422H06Rik	442238	Ss18	8371
Merged-chr18-22104318-1	A6_B8	chr18	22104268	22104368	4.6	intron	20_of_22	Klhl14	-293449	Ccdc178	225579
Merged-chr18-25027363-1	A6_B8	chr18	25027313	25027413	4.65	intron	3_of_26	Fhod3	159418	Tpgs2	300015
Merged-chr18-27885187-1	A6_B8	chr18	27885137	27885237	4.4	Intergenic	NA	Celf4	-1972703	4930474G06Rik	-833477
Merged-chr18-31728623-1	A6_B8	chr18	31728573	31728673	6.25	Intergenic	NA	Syt4	-121554	Slc25a46	40933
Merged-chr18-34711587-1	A6_B8	chr18	34711537	34711637	3.4	Intergenic	NA	Wnt8a	9606	Nme5	27173
Merged-chr18-34939150-1	A6_B8_C4	chr18	34939100	34939200	9.66667	intron	1_of_23	Kdm3b	2489	Reep2	-61092
Merged-chr18-35297870-1	A6_C4	chr18	35297820	35297920	6.95	intron	1_of_17	Ctnna1	19305	Lrrtm2	76808
Merged-chr18-36575239-1	A6_B8	chr18	36575189	36575289	5.4	intron	3_of_3	Cystm1	66962	Pfdn1	38910
Merged-chr18-38308620-1	A6_B8_C4	chr18	38308570	38308670	4.86667	Intergenic	NA	Arap3	-149997	Pcdh1	60796
Merged-chr18-38537805-1	A6_B8	chr18	38537755	38537855	7.7	Intergenic	NA	Gnpda1	-39158	Ndfip1	-40823
Merged-chr18-38539884-1	A6_B8	chr18	38539834	38539934	4.95	Intergenic	NA	Gnpda1	-41237	Ndfip1	-38744
Merged-chr18-38733414-1	A6_B8_C4	chr18	38733364	38733464	4.8	Intergenic	NA	Ndfip1	154786	Spry4	27508
Merged-chr18-39120693-1	A6_B8	chr18	39120643	39120743	6.2	intron	4_of_4	Fgf1	-42340	Arhgap26	-32105
Merged-chr18-41939466-1	A6_B8_C4	chr18	41939416	41939516	10.6667	Intergenic	NA	Kctd16	1521452	Prelid2	171382
Merged-chr18-42250439-1	A6_B8	chr18	42250389	42250489	6.2	intron	1_of_7	Sh3rf2	37076	Plac8l1	105924
Merged-chr18-42913184-1	A6_B8_C4	chr18	42913134	42913234	7.56667	intron	1_of_8	Gpr151	-173878	Ppp2r2b	305941
Merged-chr18-47652703-1	A6_B8_C4	chr18	47652653	47652753	3.93333	Intergenic	NA	9130209A04Rik	40382	Gm5095	-44685
Merged-chr18-4803690-1	A6_B8	chr18	4803640	4803740	5.9	Intergenic	NA	9430020K01Rik	168764	Gm10556	-8793
Merged-chr18-54987830-1	A6_B8_C4	chr18	54987780	54987880	5.86667	Intergenic	NA	9330117O12Rik	216433	Zfp608	162004
Merged-chr18-55350190-1	A6_B8	chr18	55350140	55350240	6.25	Intergenic	NA	Zfp608	-200356	Gramd3	-1241595
Merged-chr18-55420995-1	A6_B8	chr18	55420945	55421045	5.2	Intergenic	NA	Zfp608	-271161	Gramd3	-1170790
Merged-chr18-56817158-1	A6_B8	chr18	56817108	56817208	4.1	Intergenic	NA	1700065I17Rik	69157	Lmnb1	-50308
Merged-chr18-61173072-1	A6_B8	chr18	61173022	61173122	4.85	intron	1_of_13	Camk2a	87787	Slc6a7	781
Merged-chr18-63656101-1	A6_B8	chr18	63656051	63656151	5.85	Intergenic	NA	Piezo2	-109264	Txnl1	195912
Merged-chr18-65738596-1	A6_B8_C4	chr18	65738546	65738646	7.6	Intergenic	NA	Malt1	147946	Zfp532	-1287
Merged-chr18-65741928-1	A6_B8	chr18	65741878	65741978	2.85	intron	1_of_5	Zfp532	2045	Oacyl	-115993
Merged-chr18-65746853-1	A6_B8	chr18	65746803	65746903	5.9	intron	2_of_5	Zfp532	6970	Oacyl	-111068
Merged-chr18-66101040-1	A6_B8_C4	chr18	66100990	66101090	11.6667	Intergenic	NA	Rax	-2297	Cplx4	28792
Merged-chr18-67596101-1	A6_B8_C4	chr18	67596051	67596151	4.46667	intron	5_of_16	Tubb6	45717	Afg3l2	12689
Merged-chr18-73875210-1	A6_B8	chr18	73875160	73875260	3.85	Intergenic	NA	Smad4	-11815	Elac1	38923
Merged-chr18-75520542-1	A6_B8_C4	chr18	75520492	75520592	9.93333	Intergenic	NA	2010010A06Rik	-63559	Smad7	-6476
Merged-chr18-75624730-1	A6_B8_C4	chr18	75624680	75624780	8.7	intron	10_of_11	Smad7	97712	Gm10532	-49568
Merged-chr18-76061325-1	A6_B8_C4	chr18	76061275	76061375	6.13333	intron	2_of_4	Zbtb7c	81494	2900057B20Rik	196800
Merged-chr18-76795047-1	A6_B8_C4	chr18	76794997	76795097	8.66667	Intergenic	NA	Smad2	374273	Skor2	-300096
Merged-chr18-77277128-1	A6_B8_C4	chr18	77277078	77277178	8.3	intron	1_of_13	Hdhd2	94275	Katnal2	8907
Merged-chr18-77799385-1	A6_B8	chr18	77799335	77799435	6.05	intron	1_of_7	Loxhd1	278689	Rnf165	4490
Merged-chr18-81179566-1	A6_B8	chr18	81179516	81179616	5.5	intron	1_of_3	Atp9b	-48769	Sall3	3751
Merged-chr18-81448780-1	A6_B8	chr18	81448730	81448830	4.25	Intergenic	NA	Sall3	-265463	Mir5127	740039
Merged-chr18-85103935-1	A6_B8	chr18	85103885	85103985	6.35	promoter-TSS	NA	Fbxo15	-482	NA	NA
Merged-chr19-11047228-1	A6_B8_C4	chr19	11047178	11047278	6.96667	intron	1_of_8	Ccdc86	-23472	Ms4a10	1932
Merged-chr19-14738816-1	A6_B8_C4	chr19	14738766	14738866	7.4	Intergenic	NA	Tle4	-66343	Psat1	1260296
Merged-chr19-16566320-1	A6_B8	chr19	16566270	16566370	6.75	intron	1_of_6	Gna14	56164	Vps13a	289103
Merged-chr19-22522612-1	A6_B8_C4	chr19	22522562	22522662	6.26667	promoter-TSS	NA	Trpm3	-86	NA	NA
Merged-chr19-22628417-1	A6_B8	chr19	22628367	22628467	3.9	intron	1_of_26	Trpm3	414811	Mir204	-196677
Merged-chr19-22628984-1	A6_B8	chr19	22628934	22629034	5.5	intron	1_of_26	Trpm3	415378	Mir204	-196110
Merged-chr19-22898367-1	A6_B8_C4	chr19	22898317	22898417	7.7	intron	8_of_24	Mir204	73273	Klf9	-317348
Merged-chr19-23169630-1	A6_B8	chr19	23169580	23169680	8.7	Intergenic	NA	Trpm3	646933	Klf9	-46085
Merged-chr19-23196575-1	A6_B8_C4	chr19	23196525	23196625	6.5	Intergenic	NA	Trpm3	673878	Klf9	-19140
Merged-chr19-23542582-1	A6_B8	chr19	23542532	23542632	6.25	Intergenic	NA	Mamdc2	-19770	1700028P14Rik	184720
Merged-chr19-28635354-1	A6_B8	chr19	28635304	28635404	4.4	intron	2_of_10	Rfx3	-549698	D930032P07Rik	-117359
Merged-chr19-32315272-1	A6_B8	chr19	32315222	32315322	6.15	intron	4_of_9	Asah2	-137642	Sgms1	147672
Merged-chr19-34270345-1	A6_C4	chr19	34270295	34270395	4	intron	1_of_10	Stambpl1	3586	Acta2	59518
Merged-chr19-37952483-1	A6_B8	chr19	37952433	37952533	6.05	Intergenic	NA	Cyp26a1	180186	Myof	165584
Merged-chr19-38138748-1	A6_B8	chr19	38138698	38138798	5.05	intron	5_of_9	Cep55	9234	Ffar4	-32820
Merged-chr19-38422941-1	A6_B8	chr19	38422891	38422991	6.7	Intergenic	NA	Lgi1	83670	Slc35g1	-47528
Merged-chr19-42459553-1	A6_B8	chr19	42459503	42459603	4.95	intron	2_of_14	Mir3085	-104893	Crtac1	46720
Merged-chr19-44336401-1	A6_B8	chr19	44336351	44336451	3.85	Intergenic	NA	Scd3	58624	Scd2	-31764
Merged-chr19-44340684-1	A6_B8	chr19	44340634	44340734	8.4	Intergenic	NA	Scd3	62907	Scd2	-27481
Merged-chr19-44355620-1	A6_B8	chr19	44355570	44355670	6.4	Intergenic	NA	Scd3	77843	Scd2	-12545
Merged-chr19-4810474-1	A6_B8_C4	chr19	4810424	4810524	4.93333	intron	1_of_2	Rbm4	-16597	Rbm14	1160
Merged-chr19-48724528-1	A6_B8	chr19	48724478	48724578	4.65	intron	6_of_26	Sorcs3	444014	Sorcs1	2028608
Merged-chr19-55566319-1	A6_B8_C4	chr19	55566269	55566369	5.73333	intron	5_of_7	Vti1a	175479	4930552P12Rik	210375
Merged-chr19-60131110-1	A6_B8	chr19	60131060	60131160	4.6	Intergenic	NA	Rab11fip2	-111553	E330013P04Rik	-89467
Merged-chr19-7336193-1	A6_B8_C4	chr19	7336143	7336243	10.1	Intergenic	NA	Naa40	-20481	Rcor2	-8060
Merged-chr19-7428324-1	A6_B8	chr19	7428274	7428374	4.85	Intergenic	NA	Mark2	-11990	AI846148	29192
Merged-chr2-101961739-1	A6_B8	chr2	101961689	101961789	5.6	intron	1_of_5	Commd9	235321	Ldlrad3	64795
Merged-chr2-102384751-1	A6_B8_C4	chr2	102384701	102384801	6.5	Intergenic	NA	Fjx1	-92802	Pamr1	-5426
Merged-chr2-103027180-1	A6_B8	chr2	103027130	103027230	5.55	Intergenic	NA	Apip	113349	Ehf	116173
Merged-chr2-103833213-1	A6_B8_C4	chr2	103833163	103833263	7.26667	Intergenic	NA	Lmo2	22770	Fbxo3	-34742
Merged-chr2-104954164-1	A6_B8	chr2	104954114	104954214	6.5	intron	1_of_6	Eif3m	-96980	AI314831	12503
Merged-chr2-105517913-1	A6_B8	chr2	105517863	105517963	5.7	intron	1_of_11	Pax6os1	-7426	Elp4	226744
Merged-chr2-106338829-1	A6_B8	chr2	106338779	106338879	4.25	intron	1_of_2	Dnajc24	-495123	Gm14015	24431
Merged-chr2-106517824-1	A6_B8	chr2	106517774	106517874	5.2	Intergenic	NA	Gm14015	-154564	Mpped2	-15791
Merged-chr2-10905728-1	A6_B8	chr2	10905678	10905778	6.35	Intergenic	NA	Sfmbt2	613651	Prkcq	-188280
Merged-chr2-116768285-1	A6_B8	chr2	116768235	116768335	4.7	Intergenic	NA	D330050G23Rik	42398	Spred1	-178521
Merged-chr2-116945776-1	A6_B8	chr2	116945726	116945826	11.05	Intergenic	NA	D330050G23Rik	219889	Spred1	-1030
Merged-chr2-119683376-1	A6_B8	chr2	119683326	119683426	4.75	Intergenic	NA	Tyro3	58127	Mga	-39587
Merged-chr2-120340008-1	A6_B8	chr2	120339958	120340058	4.6	intron	17_of_21	4931402G19Rik	-44905	Zfp106	49559
Merged-chr2-121096409-1	A6_B8_C4	chr2	121096359	121096459	7.76667	exon	2_of_28	Trp53bp1	713	NA	NA
Merged-chr2-122636552-1	A6_B8	chr2	122636502	122636602	5.05	Intergenic	NA	Sqrdl	28818	4930517E11Rik	1319140
Merged-chr2-123971501-1	A6_B8_C4	chr2	123971451	123971551	9.93333	Intergenic	NA	4930517E11Rik	-15809	4930583P06Rik	76593
Merged-chr2-124778994-1	A6_B8	chr2	124778944	124779044	7.55	Intergenic	NA	Sema6d	342963	Slc24a5	-114868
Merged-chr2-128256680-1	A6_B8	chr2	128256630	128256730	5.25	Intergenic	NA	Gm14005	-1593	Anapc1	256451
Merged-chr2-131673469-1	A6_B8_C4	chr2	131673419	131673519	5.93333	promoter-TSS	NA	5330413P13Rik	-77	NA	NA
Merged-chr2-134898985-1	A6_B8	chr2	134898935	134899035	4.4	intron	3_of_31	Plcb1	287086	4930545L23Rik	142367
Merged-chr2-13493986-1	A6_B8_C4	chr2	13493936	13494036	5.96667	Intergenic	NA	Trdmt1	-27695	Vim	-1951
Merged-chr2-135482438-1	A6_B8	chr2	135482388	135482488	5.7	Intergenic	NA	9630028H03Rik	-73482	Plcb4	-85127
Merged-chr2-140015573-1	A6_B8	chr2	140015523	140015623	4.55	intron	7_of_10	Ndufaf5	19192	Sel1l2	199873
Merged-chr2-144015714-1	A6_B8	chr2	144015664	144015764	4.95	promoter-TSS	NA	Gm5535	-688	NA	NA
Merged-chr2-145620627-1	A6_B8	chr2	145620577	145620677	4	intron	2_of_12	Rin2	8776	Naa20	-108349
Merged-chr2-146128199-1	A6_B8	chr2	146128149	146128249	4.85	intron	38_of_40	A930019D19Rik	43178	Ralgapa2	209541
Merged-chr2-146649359-1	A6_C4	chr2	146649309	146649409	4.35	Intergenic	NA	4933406D12Rik	280693	Plk1s1	-32265
Merged-chr2-146659221-1	A6_B8	chr2	146659171	146659271	5.4	Intergenic	NA	4933406D12Rik	290555	Plk1s1	-22403
Merged-chr2-149809057-1	A6_B8	chr2	149809007	149809107	4.55	intron	3_of_3	Syndig1	152539	Zfp120	153357
Merged-chr2-153196791-1	A6_C4	chr2	153196741	153196841	6.3	intron	3_of_11	Asxl1	24917	8430427H17Rik	158916
Merged-chr2-154164027-1	A6_B8	chr2	154163977	154164077	4.15	intron	13_of_13	Bpifb9b	31048	Cdk5rap1	34428
Merged-chr2-154252718-1	A6_B8	chr2	154252668	154252768	6.5	Intergenic	NA	Snta1	-18898	Cbfa2t2	-9501
Merged-chr2-155438636-1	A6_B8	chr2	155438586	155438686	6.15	intron	2_of_41	Myh7b	1689	Mir499	-9979
Merged-chr2-162753981-1	A6_B8	chr2	162753931	162754031	4.95	Intergenic	NA	9430021M05Rik	267083	Srsf6	-3262
Merged-chr2-162878028-1	A6_B8	chr2	162877978	162878078	4.05	Intergenic	NA	Ift52	34821	Mybl2	-2342
Merged-chr2-163289281-1	A6_B8	chr2	163289231	163289331	5.2	Intergenic	NA	Gdap1l1	25079	Fitm2	9084
Merged-chr2-164058428-1	A6_B8	chr2	164058378	164058478	3.8	Intergenic	NA	Wfdc15b	-11029	Svs2	5649
Merged-chr2-165037404-1	A6_B8_C4	chr2	165037354	165037454	6.26667	intron	1_of_11	1700025C18Rik	-121154	Cdh22	22833
Merged-chr2-165566143-1	A6_B8_C4	chr2	165566093	165566193	10.1	intron	9_of_15	Eya2	145616	Zmynd8	144108
Merged-chr2-165633875-1	A6_B8	chr2	165633825	165633925	5.05	intron	13_of_21	Eya2	213348	Zmynd8	76376
Merged-chr2-165801890-1	A6_B8_C4	chr2	165801840	165801940	5.8	Intergenic	NA	Zmynd8	-91639	Ncoa3	-16246
Merged-chr2-165966687-1	A6_B8	chr2	165966637	165966737	4.5	intron	1_of_20	Ncoa3	148551	Sulf2	14496
Merged-chr2-166377738-1	A6_B8	chr2	166377688	166377788	7.85	Intergenic	NA	5031425F14Rik	104788	Prex1	161594
Merged-chr2-166897980-1	A6_B8	chr2	166897930	166898030	7.85	Intergenic	NA	1500012F01Rik	9547	Kcnb1	116338
Merged-chr2-167365714-1	A6_B8	chr2	167365664	167365764	5.25	intron	2_of_2	Snai1	1988	Ube2v1	91791
Merged-chr2-167366386-1	A6_B8	chr2	167366336	167366436	4	intron	2_of_2	Snai1	2660	Ube2v1	91119
Merged-chr2-169140077-1	A6_B8_C4	chr2	169140027	169140127	4.2	Intergenic	NA	1700017J07Rik	336309	Tshz2	-319068
Merged-chr2-169713695-1	A6_B8_C4	chr2	169713645	169713745	8.46667	3UTR	2_of_2	Tshz2	254550	A630075F10Rik	182476
Merged-chr2-170019076-1	A6_B8_C4	chr2	170019026	170019126	7.33333	Intergenic	NA	Zfp217	-50901	Bcas1	234269
Merged-chr2-170483362-1	A6_B8_C4	chr2	170483312	170483412	11.1	Intergenic	NA	4930470P17Rik	-55845	Dok5	-73944
Merged-chr2-170597928-1	A6_B8	chr2	170597878	170597978	10.75	intron	1_of_7	Dok5	40622	1700028P15Rik	1190371
Merged-chr2-170663717-1	A6_B8	chr2	170663667	170663767	5.5	intron	5_of_7	Dok5	106411	1700028P15Rik	1124582
Merged-chr2-171656100-1	A6_C4	chr2	171656050	171656150	6.65	Intergenic	NA	Dok5	1098794	1700028P15Rik	132199
Merged-chr2-172561324-1	A6_B8_C4	chr2	172561274	172561374	8.46667	Intergenic	NA	Tfap2c	184834	Bmp7	204498
Merged-chr2-172836026-1	A6_B8	chr2	172835976	172836076	5.5	intron	8_of_11	Rae1	10409	Rbm38	-11376
Merged-chr2-174086971-1	A6_B8	chr2	174086921	174087021	6.85	Intergenic	NA	Gm10714	-77552	Mir296	5655
Merged-chr2-17910915-1	A6_B8	chr2	17910865	17910965	5.6	Intergenic	NA	Nebl	-258220	H2afb1	7658
Merged-chr2-179724067-1	A6_B8	chr2	179724017	179724117	6.35	Intergenic	NA	4921531C22Rik	12510	Lsm14b	-35624
Merged-chr2-179957261-1	A6_B8	chr2	179957211	179957311	7.05	intron	1_of_78	Adrm1	50969	Lama5	3303
Merged-chr2-20131090-1	A6_B8	chr2	20131040	20131140	4.95	Intergenic	NA	Otud1	551402	Etl4	-80449
Merged-chr2-20418089-1	A6_B8	chr2	20418039	20418139	5.4	intron	2_of_21	Etl4	206550	Arhgap21	471259
Merged-chr2-20577139-1	A6_B8_C4	chr2	20577089	20577189	9.13333	intron	3_of_21	Etl4	365600	Arhgap21	312209
Merged-chr2-20644475-1	A6_B8_C4	chr2	20644425	20644525	7.9	intron	6_of_21	Etl4	432936	Arhgap21	244873
Merged-chr2-26154537-1	A6_C4	chr2	26154487	26154587	5.75	Intergenic	NA	4932418E24Rik	-4460	Gpsm1	-16515
Merged-chr2-26298559-1	A6_B8_C4	chr2	26298509	26298609	5.7	intron	1_of_29	Inpp5e	-33851	Sec16a	2177
Merged-chr2-27427748-1	A6_B8	chr2	27427698	27427798	5.4	Intergenic	NA	Wdr5	57082	Rxra	-104972
Merged-chr2-28931356-1	A6_B8	chr2	28931306	28931406	4.5	intron	7_of_11	Ttf1	15574	Setx	-49155
Merged-chr2-29079650-1	A6_B8	chr2	29079600	29079700	4.85	intron	2_of_6	Setx	99139	Ntng2	23910
Merged-chr2-29676020-1	A6_B8	chr2	29675970	29676070	7	Intergenic	NA	Slc27a4	17821	Urm1	-6888
Merged-chr2-29691125-1	A6_B8	chr2	29691075	29691175	4.15	intron	2_of_4	Urm1	8217	Mir219-2	10122
Merged-chr2-30916463-1	A6_B8	chr2	30916413	30916513	6.8	intron	6_of_14	Usp20	78665	Fnbp1	81065
Merged-chr2-31019216-1	A6_B8	chr2	31019166	31019266	3.7	intron	1_of_17	Gpr107	11381	Ncs1	-82226
Merged-chr2-31278400-1	A6_B8_C4	chr2	31278350	31278450	10.1333	Intergenic	NA	Ncs1	176958	Ass1	-47389
Merged-chr2-31597417-1	A6_B8	chr2	31597367	31597467	8.85	intron	1_of_10	Abl1	53342	Qrfp	68621
Merged-chr2-40766597-1	A6_B8	chr2	40766547	40766647	6.45	intron	47_of_90	Ppp6c	-1684739	Lrp1b	1742521
Merged-chr2-42596279-1	A6_B8_C4	chr2	42596229	42596329	5.43333	Intergenic	NA	Lrp1b	-87161	Kynu	-814569
Merged-chr2-44381076-1	A6_B8	chr2	44381026	44381126	5.6	Intergenic	NA	Arhgap15	776733	Gtdc1	336066
Merged-chr2-44685461-1	A6_B8_C4	chr2	44685411	44685511	5.03333	intron	2_of_10	A430092G05Rik	-764617	Gtdc1	31681
Merged-chr2-4518236-1	A6_B8	chr2	4518186	4518286	4.4	intron	6_of_11	Frmd4a	444328	Prpf18	54896
Merged-chr2-5038277-1	A6_B8_C4	chr2	5038227	5038327	14.0667	Intergenic	NA	Optn	-53293	Ccdc3	-20544
Merged-chr2-50905647-1	A6_B8_C4	chr2	50905597	50905697	11.2667	Intergenic	NA	Gm13498	140444	Rnd3	98984
Merged-chr2-50940869-1	A6_B8_C4	chr2	50940819	50940919	11.4667	Intergenic	NA	Gm13498	175666	Rnd3	63762
Merged-chr2-51926955-1	A6_B8	chr2	51926905	51927005	5.5	Intergenic	NA	Tnfaip6	33323	Rif1	-1401
Merged-chr2-51927750-1	A6_B8	chr2	51927700	51927800	9.4	promoter-TSS	NA	Rif1	-607	NA	NA
Merged-chr2-5646544-1	A6_B8_C4	chr2	5646494	5646594	4.9	Intergenic	NA	Camk1d	-10834	Cdc123	119462
Merged-chr2-57091159-1	A6_B8	chr2	57091109	57091209	4.75	intron	1_of_16	Gpd2	1071	Galnt5	-759406
Merged-chr2-57186222-1	A6_B8	chr2	57186172	57186272	3.3	intron	6_of_16	Gpd2	96134	Galnt5	-664343
Merged-chr2-58906088-1	A6_B8	chr2	58906038	58906138	5.5	intron	1_of_14	Upp2	298493	Ccdc148	92596
Merged-chr2-5980556-1	A6_B8	chr2	5980506	5980606	4.85	Intergenic	NA	Upf2	108042	Proser2	70675
Merged-chr2-60222948-1	A6_B8	chr2	60222898	60222998	4.15	Intergenic	NA	Ly75	-1660	Gm13580	-26633
Merged-chr2-61015051-1	A6_B8_C4	chr2	61015001	61015101	7.13333	Intergenic	NA	Gm13582	-201843	Tank	-401591
Merged-chr2-62246416-1	A6_B8_C4	chr2	62246366	62246466	6.2	intron	2_of_25	Slc4a10	361845	Dpp4	3872
Merged-chr2-68657300-1	A6_B8	chr2	68657250	68657350	4.9	Intergenic	NA	4932414N04Rik	161360	Cers6	-42313
Merged-chr2-70116985-1	B8_C4	chr2	70116935	70117035	4.55	intron	23_of_34	Myo3b	239803	Sp5	-195994
Merged-chr2-70668969-1	A6_B8	chr2	70668919	70669019	4.25	Intergenic	NA	Tlk1	-5432	Mettl8	187462
Merged-chr2-72354380-1	A6_B8	chr2	72354330	72354430	5.7	Intergenic	NA	Cdca7	40105	8430437L04Rik	-187186
Merged-chr2-75712218-1	A6_B8	chr2	75712168	75712268	5.6	intron	10_of_19	Agps	41985	Ttc30b	64301
Merged-chr2-86282440-1	A6_B8	chr2	86282390	86282490	4.9	Intergenic	NA	Olfr1062	-18609	Olfr1065	3721
Merged-chr2-91984189-1	A6_B8_C4	chr2	91984139	91984239	7.46667	Intergenic	NA	Creb3l1	-119862	Phf21a	-40149
Merged-chr3-100967534-1	A6_B8	chr3	100967484	100967584	5.2	Intergenic	NA	Ptgfrn	-53445	Cd2	124328
Merged-chr3-101320860-1	A6_B8	chr3	101320810	101320910	7.05	Intergenic	NA	Igsf3	139813	Atp1a1	87770
Merged-chr3-101519032-1	A6_B8	chr3	101518982	101519082	5.9	Intergenic	NA	Atp1a1	-110402	Mab21l3	121114
Merged-chr3-102931199-1	A6_B8	chr3	102931149	102931249	5.6	promoter-TSS	NA	Dennd2c	-280	NA	NA
Merged-chr3-108456043-1	A6_B8	chr3	108455993	108456093	6.7	promoter-TSS	NA	Clcc1	-788	NA	NA
Merged-chr3-11212499-1	B8_C4	chr3	11212449	11212549	4.65	Intergenic	NA	Snx16	-772375	Gm10745	631860
Merged-chr3-118798306-1	A6_B8	chr3	118798256	118798356	6.15	intron	14_of_22	Dpyd	533211	Ptbp2	688000
Merged-chr3-121280311-1	A6_B8_C4	chr3	121280261	121280361	8.5	Intergenic	NA	Slc44a3	-45049	A730020M07Rik	66092
Merged-chr3-121848476-1	A6_B8	chr3	121848426	121848526	5.7	intron	32_of_49	Abca4	101099	Gclm	-99998
Merged-chr3-128998952-1	A6_B8	chr3	128998902	128999002	5	intron	10_of_19	Pitx2	96117	Enpep	36715
Merged-chr3-129353977-1	A6_B8	chr3	129353927	129354027	7.65	Intergenic	NA	Elovl6	118674	Egf	104263
Merged-chr3-133187625-1	A6_B8	chr3	133187575	133187675	5.6	intron	1_of_10	Ppa2	214546	Tet2	19729
Merged-chr3-135209536-1	A6_B8_C4	chr3	135209486	135209586	7.53333	intron	9_of_16	Manba	60962	Nfkb1	144975
Merged-chr3-135210430-1	A6_B8	chr3	135210380	135210480	6.35	intron	9_of_16	Manba	61856	Nfkb1	144081
Merged-chr3-137210705-1	A6_B8_C4	chr3	137210655	137210755	6.13333	Intergenic	NA	Emcn	206664	Gm4861	4881
Merged-chr3-137496367-1	A6_B8	chr3	137496317	137496417	3.2	Intergenic	NA	Ddit4l	209732	H2afz	-31195
Merged-chr3-138331573-1	A6_B8	chr3	138331523	138331623	5.35	Intergenic	NA	Eif4e	142419	4930425O10Rik	58375
Merged-chr3-141512279-1	A6_B8	chr3	141512229	141512329	4.25	intron	9_of_11	Unc5c	383752	Bmpr1b	319913
Merged-chr3-144076157-1	A6_B8	chr3	144076107	144076207	6.5	Intergenic	NA	Lmo4	-207938	Hs2st1	157023
Merged-chr3-146274478-1	A6_B8_C4	chr3	146274428	146274528	8.23333	intron	2_of_7	Uox	14366	Dnase2b	4084
Merged-chr3-146961317-1	A6_B8	chr3	146961267	146961367	6.8	Intergenic	NA	Ttll7	445987	Lphn2	1656282
Merged-chr3-14862966-1	A6_B8	chr3	14862916	14863016	4.55	promoter-TSS	NA	Car3	-572	NA	NA
Merged-chr3-148882438-1	A6_B8_C4	chr3	148882388	148882488	9.03333	Intergenic	NA	Lphn2	-264839	Gm1653	-55262
Merged-chr3-148883099-1	A6_B8	chr3	148883049	148883149	5.85	Intergenic	NA	Lphn2	-265500	Gm1653	-54601
Merged-chr3-153339020-1	A6_B8_C4	chr3	153338970	153339070	8.46667	intron	1_of_4	St6galnac5	-693849	St6galnac3	49077
Merged-chr3-156984935-1	A6_B8	chr3	156984885	156984985	4.2	Intergenic	NA	Negr1	760178	Zranb2	-212425
Merged-chr3-157221455-1	A6_B8	chr3	157221405	157221505	5.9	Intergenic	NA	Zranb2	24095	Ptger3	-8400
Merged-chr3-16633804-1	A6_B8	chr3	16633754	16633854	5.7	Intergenic	NA	Ythdf3	550622	2610100L16Rik	-1056116
Merged-chr3-18729221-1	B8_C4	chr3	18729171	18729271	4.85	Intergenic	NA	4930433B08Rik	-348744	Armc1	333844
Merged-chr3-19924087-1	A6_B8	chr3	19924037	19924137	4.75	intron	5_of_16	Cp	67034	Hps3	11223
Merged-chr3-21526162-1	A6_B8	chr3	21526112	21526212	2.85	Intergenic	NA	Agtr1b	-1260063	Tbl1xr1	-449411
Merged-chr3-21933400-1	A6_B8	chr3	21933350	21933450	4.35	Intergenic	NA	Agtr1b	-1667301	Tbl1xr1	-42173
Merged-chr3-22007188-1	A6_B8_C4	chr3	22007138	22007238	8.2	intron	1_of_15	Tbl1xr1	31615	Rprl2	-143103
Merged-chr3-23304017-1	A6_B8	chr3	23303967	23304067	5.5	Intergenic	NA	Rprl2	1153726	Nlgn1	2748212
Merged-chr3-26962992-1	A6_B8	chr3	26962942	26963042	8.05	Intergenic	NA	Spata16	426440	Ect2	89808
Merged-chr3-27054046-1	A6_B8_C4	chr3	27053996	27054096	6.63333	intron	2_of_2	1700125G22Rik	1099	Nceh1	-27879
Merged-chr3-28551672-1	A6_B8_C4	chr3	28551622	28551722	6.83333	intron	26_of_30	Tnik	389537	Slc2a2	-45152
Merged-chr3-30788138-1	A6_B8_C4	chr3	30788088	30788188	10.2	intron	2_of_3	Gpr160	33267	Phc3	80199
Merged-chr3-30900372-1	A6_B8	chr3	30900322	30900422	3.85	intron	1_of_17	Prkci	5680	Skil	-93607
Merged-chr3-30916771-1	A6_C4	chr3	30916721	30916821	5.85	intron	1_of_17	Prkci	22079	Skil	-77208
Merged-chr3-33906775-1	A6_B8	chr3	33906725	33906825	5.85	Intergenic	NA	Ccdc39	-163543	Fxr1	-12225
Merged-chr3-34545314-1	A6_B8	chr3	34545264	34545364	4.35	intron	3_of_4	Mir1897	7929	Sox2	-3612
Merged-chr3-34552974-1	A6_B8	chr3	34552924	34553024	6.05	intron	4_of_4	Sox2	4048	Gm3143	62610
Merged-chr3-34566945-1	A6_B8	chr3	34566895	34566995	5.05	intron	4_of_4	Sox2	18019	Gm3143	48639
Merged-chr3-34659487-1	A6_C4	chr3	34659437	34659537	7.25	Intergenic	NA	Gm3143	-43903	Gm6639	905598
Merged-chr3-34660228-1	A6_B8	chr3	34660178	34660278	5.05	Intergenic	NA	Gm3143	-44644	Gm6639	904857
Merged-chr3-35620799-1	A6_B8	chr3	35620749	35620849	5.25	Intergenic	NA	Gm6639	-55714	Atp11b	-32260
Merged-chr3-37660188-1	A6_B8	chr3	37660138	37660238	6.25	Intergenic	NA	Gm5148	-36906	Gm20755	-137546
Merged-chr3-38467715-1	A6_B8	chr3	38467665	38467765	4.75	Intergenic	NA	Ankrd50	-83977	Fat4	-318146
Merged-chr3-40903704-1	A6_B8_C4	chr3	40903654	40903754	7.06667	Intergenic	NA	Pgrmc2	-16736	C430002E04Rik	393417
Merged-chr3-40944497-1	A6_B8	chr3	40944447	40944547	8.95	Intergenic	NA	Pgrmc2	-57529	C430002E04Rik	352624
Merged-chr3-41499767-1	A6_B8_C4	chr3	41499717	41499817	6	intron	9_of_20	Phf17	140112	Sclt1	46669
Merged-chr3-45050735-1	A6_B8	chr3	45050685	45050785	6.7	Intergenic	NA	D3Ertd751e	3504196	2610316D01Rik	131447
Merged-chr3-46675005-1	A6_B8	chr3	46674955	46675055	3.75	Intergenic	NA	Pabpc4l	-423142	Gm7977	1155676
Merged-chr3-50498637-1	A6_B8	chr3	50498587	50498687	4.7	Intergenic	NA	Slc7a11	-251102	Ccrn4l	-529731
Merged-chr3-51394707-1	A6_B8	chr3	51394657	51394757	7.6	Intergenic	NA	5031434O11Rik	31029	Mgst2	-70407
Merged-chr3-52058305-1	A6_B8_C4	chr3	52058255	52058355	8.23333	Intergenic	NA	Maml3	-149377	Foxo1	-13953
Merged-chr3-56106879-1	A6_B8_C4	chr3	56106829	56106929	8.16667	Intergenic	NA	Nbea	-119256	Tm4sf1	998962
Merged-chr3-5989155-1	A6_B8	chr3	5989105	5989205	3.7	Intergenic	NA	Pex2	-412907	1700008P02Rik	631288
Merged-chr3-61600122-1	A6_B8	chr3	61600072	61600172	6.55	Intergenic	NA	Rap2b	431694	Arhgef26	-542576
Merged-chr3-63627992-1	A6_B8	chr3	63627942	63628042	5.7	intron	1_of_23	Mme	528199	Plch1	26921
Merged-chr3-65461421-1	A6_B8_C4	chr3	65461371	65461471	12.9667	Intergenic	NA	Tiparp	129053	Lekr1	-8728
Merged-chr3-78843872-1	A6_B8_C4	chr3	78843822	78843922	7.56667	Intergenic	NA	Fstl5	2964368	Rapgef2	105925
Merged-chr3-8005621-1	A6_C4	chr3	8005571	8005671	3.55	Intergenic	NA	1700010I02Rik	-50734	Gm6194	457477
Merged-chr3-80839027-1	A6_B8_C4	chr3	80838977	80839077	8.56667	Intergenic	NA	Glrb	-121481	Pdgfc	-1310
Merged-chr3-82222365-1	A6_B8_C4	chr3	82222315	82222415	6.06667	Intergenic	NA	Map9	60372	Npy2r	129642
Merged-chr3-83676980-1	A6_B8	chr3	83676930	83677030	5.6	Intergenic	NA	Tlr2	-31450	D930015E06Rik	167103
Merged-chr3-83771014-1	A6_B8_C4	chr3	83770964	83771064	7.63333	intron	4_of_34	Tlr2	-125484	D930015E06Rik	73069
Merged-chr3-83985795-1	A6_B8	chr3	83985745	83985845	4.4	intron	6_of_11	Gm6525	7236	Trim2	122902
Merged-chr3-83997919-1	A6_B8	chr3	83997869	83997969	6.15	intron	3_of_11	Gm6525	19360	Trim2	110778
Merged-chr3-85142334-1	A6_B8	chr3	85142284	85142384	5.55	Intergenic	NA	1700036G14Rik	20894	Pet112	-235716
Merged-chr3-85774880-1	A6_B8	chr3	85774830	85774930	6.05	Intergenic	NA	Glt28d2	-83440	Prss48	31533
Merged-chr3-86649152-1	A6_B8	chr3	86649102	86649202	7.9	intron	2_of_15	Mab21l2	-296947	Dclk2	75654
Merged-chr3-88253509-1	A6_B8	chr3	88253459	88253559	9.35	intron	9_of_14	Slc25a44	-24448	Sema4a	11595
Merged-chr3-88345123-1	A6_B8	chr3	88345073	88345173	5.7	TTS	NA	Mir1905	-4819	Rab25	7078
Merged-chr3-88376040-1	A6_B8_C4	chr3	88375990	88376090	5.6	Intergenic	NA	Ubqln4	18403	Ssr2	-7552
Merged-chr3-95457043-1	A6_B8	chr3	95456993	95457093	7.35	Intergenic	NA	Ensa	28142	Mcl1	-5599
Merged-chr3-96963559-1	A6_B8_C4	chr3	96963509	96963609	12.3	intron	1_of_9	Acp6	860	Bcl9	67728
Merged-chr4-10326947-1	A6_B8	chr4	10326897	10326997	4.6	Intergenic	NA	4930448K20Rik	-482403	1700123O12Rik	398002
Merged-chr4-104887292-1	A6_B8	chr4	104887242	104887342	8.75	intron	4_of_5	Ppap2b	57341	Usp24	-1101525
Merged-chr4-107855104-1	A6_B8	chr4	107855054	107855154	5.6	intron	13_of_13	Echdc2	17063	Zyg11a	35423
Merged-chr4-10859614-1	A6_B8	chr4	10859564	10859664	7.4	Intergenic	NA	2610301B20Rik	57970	Plekhf2	75152
Merged-chr4-10970769-1	A6_B8	chr4	10970719	10970819	4.6	Intergenic	NA	Plekhf2	-36003	Ndufaf6	32583
Merged-chr4-109984918-1	A6_B8	chr4	109984868	109984968	7.2	intron	1_of_5	Dmrta2	334289	Elavl4	39598
Merged-chr4-117085995-1	A6_B8	chr4	117085945	117086045	6.4	intron	2_of_14	Tmem53	161402	Rnf220	83525
Merged-chr4-118414134-1	A6_B8_C4	chr4	118414084	118414184	5.8	Intergenic	NA	Olfr1339	6999	Olfr1338	13007
Merged-chr4-119488325-1	A6_B8	chr4	119488275	119488375	5	intron	1_of_8	Hivep3	1043	Edn2	-345703
Merged-chr4-119944050-1	A6_B8	chr4	119944000	119944100	4.15	intron	1_of_1	Edn2	110022	Foxo6	15816
Merged-chr4-120105420-1	A6_B8_C4	chr4	120105370	120105470	5.26667	intron	1_of_17	Scmh1	27535	Slfnl1	-99415
Merged-chr4-120428600-1	A6_B8	chr4	120428550	120428650	7.2	Intergenic	NA	Kcnq4	-8819	Nfyc	75584
Merged-chr4-123300959-1	A6_B8	chr4	123300909	123301009	4.25	intron	1_of_92	D830031N03Rik	-211805	Macf1	60644
Merged-chr4-123731675-1	A6_B8	chr4	123731625	123731725	5.4	Intergenic	NA	Rragc	137000	1700057H15Rik	431527
Merged-chr4-124557285-1	A6_B8_C4	chr4	124557235	124557335	5.9	Intergenic	NA	Maneal	-17870	Epha10	-1743
Merged-chr4-124813759-1	A6_B8	chr4	124813709	124813809	4.9	Intergenic	NA	Zc3h12a	-8634	Grik3	-354315
Merged-chr4-124821950-1	A6_B8	chr4	124821900	124822000	3.75	Intergenic	NA	Zc3h12a	-16825	Grik3	-346124
Merged-chr4-125194042-1	A6_B8	chr4	125193992	125194092	6.35	intron	1_of_15	Grik3	25968	2610028E06Rik	405512
Merged-chr4-126878621-1	A6_B8	chr4	126878571	126878671	6.15	intron	5_of_11	Dlgap3	32107	Smim12	-42406
Merged-chr4-128839262-1	A6_B8_C4	chr4	128839212	128839312	6	intron	5_of_6	Fndc5	24959	S100pbp	27464
Merged-chr4-129052492-1	A6_B8	chr4	129052442	129052542	7	intron	1_of_4	Zbtb8os	39223	Zbtb8a	2780
Merged-chr4-129054316-1	A6_C4	chr4	129054266	129054366	5.7	intron	1_of_4	Zbtb8os	41047	Zbtb8a	956
Merged-chr4-129427729-1	A6_B8	chr4	129427679	129427779	4.2	Intergenic	NA	Khdrbs1	-8182	Ptp4a2	-69993
Merged-chr4-130179623-1	A6_B8	chr4	130179573	130179673	6.5	Intergenic	NA	Nkain1	53919	Pum1	-39650
Merged-chr4-13023581-1	A6_B8	chr4	13023531	13023631	7.9	Intergenic	NA	Triqk	189598	Runx1t1	-646867
Merged-chr4-130682055-1	A6_B8	chr4	130682005	130682105	3.7	Intergenic	NA	Matn1	181756	Ptpru	712138
Merged-chr4-131871831-1	A6_B8	chr4	131871781	131871881	4.75	intron	6_of_8	Snord99	5214	Trnau1ap	13622
Merged-chr4-132512711-1	A6_B8_C4	chr4	132512661	132512761	8.63333	Intergenic	NA	Fam76a	-34245	Fgr	-17298
Merged-chr4-133216857-1	A6_B8	chr4	133216807	133216907	5.9	TTS	NA	Zdhhc18	-27513	Pigv	11705
Merged-chr4-134037092-1	A6_B8	chr4	134037042	134037142	5.75	Intergenic	NA	Stmn1	12858	Paqr7	-15800
Merged-chr4-134412527-1	A6_B8_C4	chr4	134412477	134412577	8.7	Intergenic	NA	Tmem57	-3267	Rhd	-7923
Merged-chr4-135702827-1	A6_C4	chr4	135702777	135702877	8.3	Intergenic	NA	Id3	3091	E2f2	-25481
Merged-chr4-135733374-1	A6_B8	chr4	135733324	135733424	5.85	intron	1_of_6	E2f2	5066	Asap3	-28905
Merged-chr4-136012691-1	A6_B8	chr4	136012641	136012741	7.25	Intergenic	NA	Htr1d	33253	Luzp1	-12984
Merged-chr4-137153331-1	A6_B8	chr4	137153281	137153381	4.75	intron	1_of_27	Usp48	3228	Rap1gap	-67309
Merged-chr4-13731174-1	A6_B8_C4	chr4	13731124	13731224	11.6	intron	1_of_10	Runx1t1	60726	Slc26a7	817751
Merged-chr4-137357344-1	A6_B8	chr4	137357294	137357394	9.8	Intergenic	NA	Alpl	-5052	Ece1	-60807
Merged-chr4-137879655-1	A6_C4	chr4	137879605	137879705	7.3	intron	1_of_7	Ddost	19003	Pink1	2556
Merged-chr4-139558199-1	A6_B8_C4	chr4	139558149	139558249	13.7	Intergenic	NA	Klhdc7a	-34258	Igsf21	244527
Merged-chr4-140838799-1	A6_B8	chr4	140838749	140838849	5.95	Intergenic	NA	Arhgef19	40001	Epha2	-18336
Merged-chr4-140840505-1	A6_B8	chr4	140840455	140840555	4.5	Intergenic	NA	Arhgef19	41707	Epha2	-16630
Merged-chr4-140894053-1	A6_B8	chr4	140894003	140894103	4.55	Intergenic	NA	Epha2	36918	Fam131c	-30053
Merged-chr4-141121431-1	A6_B8	chr4	141121381	141121481	7.15	Intergenic	NA	B330016D10Rik	19355	Fblim1	34408
Merged-chr4-141694458-1	A6_B8	chr4	141694408	141694508	5.05	TTS	NA	Tmem51	-54239	Kazn	71665
Merged-chr4-142818076-1	A6_B8	chr4	142818026	142818126	5.9	Intergenic	NA	Prdm2	-15464	Pdpn	71334
Merged-chr4-144414759-1	A6_B8	chr4	144414709	144414809	6.35	Intergenic	NA	Gm438	-38273	Dhrs3	-67970
Merged-chr4-144695049-1	A6_B8	chr4	144694999	144695099	5.9	intron	38_of_68	Dhrs3	212320	Vps13d	89859
Merged-chr4-145079453-1	A6_B8	chr4	145079403	145079503	5.05	Intergenic	NA	Smarca5-ps	25341	Gm13212	-127595
Merged-chr4-145105899-1	A6_B8	chr4	145105849	145105949	6.1	Intergenic	NA	Smarca5-ps	51787	Gm13212	-101149
Merged-chr4-146819678-1	A6_B8_C4	chr4	146819628	146819728	3.6	intron	1_of_2	Gm13152	269704	Gm13154	-107707
Merged-chr4-151029933-1	A6_B8	chr4	151029883	151029983	5.2	intron	3_of_23	Vamp3	-597871	Camta1	205944
Merged-chr4-15176492-1	A6_B8_C4	chr4	15176442	15176542	7.73333	Intergenic	NA	Necab1	-100214	Tmem64	-16474
Merged-chr4-152715270-1	A6_C4	chr4	152715220	152715320	7.15	Intergenic	NA	Gm833	643622	Ajap1	141669
Merged-chr4-153007480-1	A6_B8_C4	chr4	153007430	153007530	5.13333	Intergenic	NA	Ajap1	-150541	BC039966	317105
Merged-chr4-24364576-1	A6_B8	chr4	24364526	24364626	6.15	Intergenic	NA	Pou3f2	-1949063	Mms22l	-59032
Merged-chr4-24819642-1	A6_B8	chr4	24819592	24819692	5.6	Intergenic	NA	Klhl32	-41409	Ndufaf4	-5587
Merged-chr4-25723422-1	A6_B8	chr4	25723372	25723472	4.85	intron	1_of_2	Ufl1	-514454	Fut9	3728
Merged-chr4-31913782-1	A6_B8	chr4	31913732	31913832	10.9	Intergenic	NA	4930556G01Rik	1322037	Map3k7	-137299
Merged-chr4-33011205-1	A6_B8_C4	chr4	33011155	33011255	6.53333	promoter-TSS	NA	Ankrd6	-725	NA	NA
Merged-chr4-38318253-1	A6_B8	chr4	38318203	38318303	4.75	Intergenic	NA	Lingo2	-1419476	1700009N14Rik	-1079072
Merged-chr4-40772336-1	A6_B8	chr4	40772286	40772386	5.7	intron	1_of_5	Smu1	-67418	Mir5123	24835
Merged-chr4-43808936-1	A6_B8	chr4	43808886	43808986	4.95	Intergenic	NA	Olfr29-ps1	-13737	Olfr156	25369
Merged-chr4-44096987-1	A6_B8	chr4	44096937	44097037	5.9	promoter-TSS	NA	Gne	62	NA	NA
Merged-chr4-44961512-1	A6_B8	chr4	44961462	44961562	5.25	Intergenic	NA	Zcchc7	192082	Grhpr	-32770
Merged-chr4-51881782-1	A6_B8_C4	chr4	51881732	51881832	3.63333	Intergenic	NA	Cylc2	652233	C630028M04Rik	182200
Merged-chr4-52073128-1	A6_B8	chr4	52073078	52073178	7.1	Intergenic	NA	C630028M04Rik	-9146	2700081L22Rik	378708
Merged-chr4-53352205-1	A6_B8_C4	chr4	53352155	53352255	7.06667	Intergenic	NA	AI427809	-69101	Slc44a1	-101079
Merged-chr4-55477285-1	A6_B8	chr4	55477235	55477335	7.85	Intergenic	NA	Gm12505	-45571	Klf4	68062
Merged-chr4-55488430-1	A6_B8_C4	chr4	55488380	55488480	8.96667	Intergenic	NA	Gm12505	-56716	Klf4	56917
Merged-chr4-55490494-1	A6_C4	chr4	55490444	55490544	5.05	Intergenic	NA	Gm12505	-58780	Klf4	54853
Merged-chr4-57807531-1	A6_B8	chr4	57807481	57807581	4.85	Intergenic	NA	Palm2	226412	Akap2	-50588
Merged-chr4-59060279-1	A6_B8_C4	chr4	59060229	59060329	7.13333	Intergenic	NA	Gng10	12252	Ugcg	-142142
Merged-chr4-59977005-1	A6_B8_C4	chr4	59976955	59977055	7.36667	Intergenic	NA	Mup4	-3468	Mup6	-39415
Merged-chr4-61910655-1	A6_B8	chr4	61910605	61910705	4.6	Intergenic	NA	Zfp37	-41075	Slc31a2	-36823
Merged-chr4-61967686-1	A6_B8	chr4	61967636	61967736	5.6	intron	23_of_27	Slc31a2	20208	Fkbp15	53896
Merged-chr4-62324455-1	A6_B8_C4	chr4	62324405	62324505	7.73333	intron	10_of_15	Rgs3	103575	Zfp618	-302152
Merged-chr4-65500843-1	A6_B8	chr4	65500793	65500893	7.6	intron	9_of_21	Trim32	234824	Astn2	564674
Merged-chr4-6896086-1	A6_B8	chr4	6896036	6896136	7	intron	1_of_8	Nsmaf	-514668	Tox	21784
Merged-chr4-69500129-1	A6_B8	chr4	69500079	69500179	5.75	Intergenic	NA	Dbc1	-884698	Cdk5rap2	571272
Merged-chr4-69513900-1	A6_B8	chr4	69513850	69513950	9.05	Intergenic	NA	Dbc1	-898469	Cdk5rap2	557501
Merged-chr4-69554028-1	A6_B8_C4	chr4	69553978	69554078	5.13333	Intergenic	NA	Dbc1	-938597	Cdk5rap2	517373
Merged-chr4-73905394-1	A6_B8	chr4	73905344	73905444	10.2	intron	1_of_21	Kdm4c	16994	3110001D03Rik	1018796
Merged-chr4-74946698-1	A6_B8_C4	chr4	74946648	74946748	6.5	Intergenic	NA	3110001D03Rik	-22508	Ptprd	2911101
Merged-chr4-82903344-1	A6_B8	chr4	82903294	82903394	3.85	intron	6_of_19	Frem1	-205273	Ttc39b	66749
Merged-chr4-84854565-1	A6_B8_C4	chr4	84854515	84854615	6.76667	intron	1_of_8	Sh3gl2	3206	Adamtsl1	-845253
Merged-chr4-85829764-1	A6_B8	chr4	85829714	85829814	6.25	intron	4_of_27	Adamtsl1	129946	Fam154a	374443
Merged-chr4-85887916-1	A6_B8_C4	chr4	85887866	85887966	9.63333	intron	9_of_27	Adamtsl1	188098	Fam154a	316291
Merged-chr4-91114716-1	A6_B8_C4	chr4	91114666	91114766	5.63333	Intergenic	NA	Elavl2	-48041	Izumo3	699196
Merged-chr4-94530148-1	A6_B8	chr4	94530098	94530198	7.55	intron	18_of_22	Tek	124158	Eqtn	65353
Merged-chr4-95351652-1	A6_B8_C4	chr4	95351602	95351702	13.6	intron	5_of_15	Fggy	127455	Hook1	-282417
Merged-chr4-95756504-1	A6_B8	chr4	95756454	95756554	3.65	Intergenic	NA	Cyp2j13	-12273	Cyp2j12	51339
Merged-chr4-99309036-1	A6_C4	chr4	99308986	99309086	6.4	Intergenic	NA	Atg4c	448412	Foxd3	-13953
Merged-chr4-99337046-1	A6_B8	chr4	99336996	99337096	4.35	Intergenic	NA	Foxd3	14057	Alg6	-45274
Merged-chr5-100042667-1	A6_B8	chr5	100042617	100042717	3.5	intron	1_of_3	Rasgef1b	-360721	A930011G23Rik	115412
Merged-chr5-101967182-1	A6_B8	chr5	101967132	101967232	4.25	Intergenic	NA	Agpat9	691935	Nkx6-1	126548
Merged-chr5-104153647-1	A6_B8_C4	chr5	104153597	104153697	8.2	Intergenic	NA	1700016H13Rik	-68896	Aff1	-29533
Merged-chr5-104242591-1	A6_B8	chr5	104242541	104242641	5.9	intron	4_of_19	Aff1	59411	Klhl8	97657
Merged-chr5-108506204-1	A6_B8	chr5	108506154	108506254	5.95	promoter-TSS	NA	Mtf2	-980	NA	NA
Merged-chr5-110656643-1	A6_B8	chr5	110656593	110656693	5.4	Intergenic	NA	Golga3	50924	Ankle2	-3379
Merged-chr5-110898760-1	A6_B8	chr5	110898710	110898810	4.6	Intergenic	NA	Fbrsl1	-21238	A630023P12Rik	-45181
Merged-chr5-112346865-1	A6_B8	chr5	112346815	112346915	6.5	Intergenic	NA	E130006D01Rik	-156117	1700028D13Rik	-288917
Merged-chr5-113759435-1	A6_B8	chr5	113759385	113759485	6.5	Intergenic	NA	Sgsm1	-19629	Aym1	-26878
Merged-chr5-113916074-1	A6_B8	chr5	113916024	113916124	3.4	Intergenic	NA	Aym1	129761	Wscd2	-3392
Merged-chr5-116858161-1	A6_B8_C4	chr5	116858111	116858211	6.4	TTS	NA	Ccdc60	-119167	Hspb8	14712
Merged-chr5-118884965-1	A6_B8_C4	chr5	118884915	118885015	5.36667	Intergenic	NA	2410131K14Rik	189730	Med13l	-125762
Merged-chr5-118951791-1	A6_B8	chr5	118951741	118951841	7.2	Intergenic	NA	2410131K14Rik	256556	Med13l	-58936
Merged-chr5-120030049-1	A6_B8	chr5	120029999	120030099	7.05	intron	1_of_4	Gm7538	-380022	AW549542	318
Merged-chr5-120035137-1	A6_B8	chr5	120035087	120035187	5.9	Intergenic	NA	AW549542	-4770	Gm16063	-40813
Merged-chr5-120129913-1	A6_B8	chr5	120129863	120129963	4.9	intron	6_of_7	Tbx3	9236	Gm16065	11314
Merged-chr5-121512970-1	A6_B8	chr5	121512920	121513020	4.05	Intergenic	NA	Rph3a	-53443	Ptpn11	128436
Merged-chr5-122641724-1	A6_B8	chr5	122641674	122641774	4.85	Intergenic	NA	Ppp1cc	33437	Hvcn1	-18021
Merged-chr5-129536187-1	A6_B8	chr5	129536137	129536237	5.2	Intergenic	NA	Ran	10157	Gpr133	-66437
Merged-chr5-129662108-1	A6_B8	chr5	129662058	129662158	6.8	intron	14_of_25	Gpr133	59484	Sfswap	-344997
Merged-chr5-131653177-1	A6_B8	chr5	131653127	131653227	6.9	intron	1_of_10	A330070K13Rik	-792676	Wbscr17	130215
Merged-chr5-133002561-1	A6_B8_C4	chr5	133002511	133002611	11.4667	intron	1_of_18	4930563F08Rik	646423	Auts2	15652
Merged-chr5-134220259-1	A6_B8	chr5	134220209	134220309	6.9	Intergenic	NA	Auts2	-1202046	Gatsl2	-355358
Merged-chr5-134805335-1	A6_B8	chr5	134805285	134805385	5.15	Intergenic	NA	Gtf2i	-14719	Gtf2ird1	127251
Merged-chr5-135446719-1	A6_B8	chr5	135446669	135446769	4.25	Intergenic	NA	Cldn4	-23915	Cldn3	-15364
Merged-chr5-135946227-1	A6_B8	chr5	135946177	135946277	7.5	intron	1_of_30	Pom121	-75811	Hip1	74765
Merged-chr5-137462858-1	A6_B8	chr5	137462808	137462908	5.2	promoter-TSS	NA	Plod3	-31	NA	NA
Merged-chr5-13982670-1	A6_B8	chr5	13982620	13982720	4.6	Intergenic	NA	Speer3	191052	Sema3e	-42605
Merged-chr5-140599860-1	A6_B8	chr5	140599810	140599910	5.4	intron	13_of_17	Elfn1	215964	Mad1l1	197646
Merged-chr5-140650052-1	A6_B8_C4	chr5	140650002	140650102	6.3	intron	11_of_17	Elfn1	266156	Mad1l1	147454
Merged-chr5-14473170-1	A6_B8	chr5	14473120	14473220	6.6	Intergenic	NA	Sema3e	447895	Pclo	-41747
Merged-chr5-145240614-1	A6_B8	chr5	145240564	145240664	4.25	Intergenic	NA	Dmr	121823	Nptx2	-66141
Merged-chr5-147967199-1	A6_B8	chr5	147967149	147967249	8.9	Intergenic	NA	Polr1d	78278	Gsx1	-33072
Merged-chr5-149361082-1	A6_B8	chr5	149361032	149361132	3.7	intron	1_of_4	Slc7a1	-149602	Ubl3	3282
Merged-chr5-149924356-1	A6_B8	chr5	149924306	149924406	4.4	Intergenic	NA	Hmgb1	-59743	5730422E09Rik	69256
Merged-chr5-151078624-1	A6_B8_C4	chr5	151078574	151078674	11.6333	intron	1_of_60	Fry	16120	Gm5	226170
Merged-chr5-20183262-1	A6_B8	chr5	20183212	20183312	5.85	intron	21_of_21	Magi2	1450399	Phtf2	204680
Merged-chr5-20479958-1	A6_B8	chr5	20479908	20480008	5.7	Intergenic	NA	A630072M18Rik	23152	Ptpn12	81657
Merged-chr5-21815118-1	A6_B8	chr5	21815068	21815168	4.35	intron	1_of_63	Slc26a5	-443696	Reln	35405
Merged-chr5-22756515-1	A6_B8	chr5	22756465	22756565	9.4	intron	3_of_3	A930003O13Rik	-503813	5031425E22Rik	183656
Merged-chr5-23675998-1	A6_B8	chr5	23675948	23676048	6.3	intron	3_of_6	Nupl2	5218	Kcnh2	181424
Merged-chr5-24515802-1	A6_B8	chr5	24515752	24515852	4.5	intron	3_of_15	4933426D04Rik	107416	Prkag2	90658
Merged-chr5-27018754-1	A6_B8	chr5	27018704	27018804	4.95	Intergenic	NA	4930584F24Rik	-198900	Dpp6	-125142
Merged-chr5-28923711-1	A6_B8	chr5	28923661	28923761	5.95	intron	2_of_6	Shh	-130070	Rnf32	-600834
Merged-chr5-30064213-1	A6_B8	chr5	30064163	30064263	4.85	intron	1_of_9	Gm5129	-1737	Il6	-275487
Merged-chr5-30138285-1	A6_B8	chr5	30138235	30138335	3.4	Intergenic	NA	Dnajb6	75848	Il6	-201415
Merged-chr5-30384948-1	A6_C4	chr5	30384898	30384998	6.95	3UTR	7_of_7	Il6	45248	Tyms	15217
Merged-chr5-3293857-1	A6_B8	chr5	3293807	3293907	8.25	Intergenic	NA	Cdk6	-50454	NA	NA
Merged-chr5-3351948-1	A6_B8	chr5	3351898	3351998	4.65	intron	1_of_6	Cdk6	7637	Fam133b	-191884
Merged-chr5-33878411-1	A6_B8_C4	chr5	33878361	33878461	7.16667	Intergenic	NA	Uvssa	157067	Fam53a	93873
Merged-chr5-34932826-1	A6_B8_C4	chr5	34932776	34932876	5.96667	intron	1_of_14	Add1	16464	Mfsd10	46937
Merged-chr5-38758063-1	A6_B8	chr5	38758013	38758113	3.7	intron	10_of_11	4930487D11Rik	22436	Slc2a9	135328
Merged-chr5-39050239-1	A6_B8	chr5	39050189	39050289	6.25	Intergenic	NA	Wdr1	-97405	Zfp518b	25826
Merged-chr5-39089426-1	A6_B8	chr5	39089376	39089476	7.7	Intergenic	NA	Zfp518b	-13361	Clnk	178506
Merged-chr5-3943321-1	A6_B8_C4	chr5	3943271	3943371	3.26667	intron	1_of_47	Akap9	15136	Cyp51	161376
Merged-chr5-4303647-1	A6_B8	chr5	4303597	4303697	11.9	Intergenic	NA	Gm9897	111281	Fzd1	454569
Merged-chr5-44260405-1	A6_B8	chr5	44260355	44260455	4.25	intron	1_of_7	Cd38	340	Fgfbp1	112633
Merged-chr5-44535311-1	A6_B8_C4	chr5	44535261	44535361	8.2	Intergenic	NA	Prom1	-42336	Tapt1	82534
Merged-chr5-45769902-1	A6_B8	chr5	45769852	45769952	5.7	Intergenic	NA	4930431F12Rik	412463	Qdpr	71566
Merged-chr5-53858282-1	A6_B8	chr5	53858232	53858332	3.75	Intergenic	NA	Smim20	199938	Rbpj	-88735
Merged-chr5-53897185-1	A6_C4	chr5	53897135	53897235	8.75	Intergenic	NA	Smim20	238841	Rbpj	-49832
Merged-chr5-56513583-1	A6_B8	chr5	56513533	56513633	4.95	Intergenic	NA	Gm10440	1772353	4932441J04Rik	1595575
Merged-chr5-62688172-1	A6_B8	chr5	62688122	62688222	7.7	Intergenic	NA	G6pd2	488091	Arap2	469244
Merged-chr5-64616081-1	A6_B8	chr5	64616031	64616131	6.55	intron	2_of_19	Tbc1d1	64632	1700027F09Rik	243100
Merged-chr5-65197528-1	A6_B8	chr5	65197478	65197578	5.15	intron	1_of_5	Klf3	2767	Tlr1	127269
Merged-chr5-66733628-1	A6_B8	chr5	66733578	66733678	4.75	intron	10_of_15	Nsun7	82265	Apbb2	276428
Merged-chr5-67114738-1	A6_B8_C4	chr5	67114688	67114788	14.7	Intergenic	NA	Uchl1	47379	Limch1	-22340
Merged-chr5-73293755-1	A6_B8_C4	chr5	73293705	73293805	19.7	Intergenic	NA	Tec	-34068	Slain2	-11800
Merged-chr5-74283974-1	A6_B8_C4	chr5	74283924	74284024	6.36667	Intergenic	NA	Spata18	241356	Usp46	180462
Merged-chr5-76533005-1	A6_B8	chr5	76532955	76533055	4.85	Intergenic	NA	Kdr	-158552	Srd5a3	-36292
Merged-chr5-77691369-1	A6_B8_C4	chr5	77691319	77691419	8.16667	Intergenic	NA	Spink2	-50891	Rest	-3149
Merged-chr5-86234588-1	A6_B8_C4	chr5	86234538	86234638	5.66667	Intergenic	NA	Epha5	-1388181	Cenpc1	260020
Merged-chr5-86836451-1	A6_B8	chr5	86836401	86836501	5.2	Intergenic	NA	Tmprss11d	-34039	Tmprss11a	61564
Merged-chr5-92542028-1	A6_B8	chr5	92541978	92542078	9.55	Intergenic	NA	G3bp2	-29267	Uso1	-24935
Merged-chr5-92557946-1	A6_B8	chr5	92557896	92557996	5.2	Intergenic	NA	G3bp2	-45185	Uso1	-9017
Merged-chr5-92927377-1	A6_B8	chr5	92927327	92927427	3.4	intron	1_of_11	Nup54	-63152	Scarb2	7257
Merged-chr5-96987120-1	A6_B8	chr5	96987070	96987170	6.9	intron	9_of_73	Fras1	184147	Anxa3	-235283
Merged-chr5-97519333-1	A6_B8	chr5	97519283	97519383	6.05	3UTR	16_of_16	Bmp2k	92626	Paqr3	21282
Merged-chr5-97631776-1	A6_B8	chr5	97631726	97631826	4.95	Intergenic	NA	Paqr3	-91161	Naa11	189573
Merged-chr5-97655716-1	A6_B8	chr5	97655666	97655766	6.25	Intergenic	NA	Paqr3	-115101	Naa11	165633
Merged-chr6-100130947-1	A6_B8_C4	chr6	100130897	100130997	5.9	Intergenic	NA	Prok2	-454561	Rybp	106405
Merged-chr6-100221004-1	A6_B8	chr6	100220954	100221054	6.7	intron	2_of_4	Prok2	-544618	Rybp	16348
Merged-chr6-100328277-1	A6_B8	chr6	100328227	100328327	8.25	Intergenic	NA	Rybp	-90925	1700049E22Rik	-149116
Merged-chr6-100372277-1	A6_B8	chr6	100372227	100372327	6.15	Intergenic	NA	Rybp	-134925	1700049E22Rik	-105116
Merged-chr6-100432768-1	A6_B8_C4	chr6	100432718	100432818	7.6	Intergenic	NA	Rybp	-195416	1700049E22Rik	-44625
Merged-chr6-102783367-1	A6_C4	chr6	102783317	102783417	3.8	Intergenic	NA	Cntn3	-368706	Chl1	-677502
Merged-chr6-108608726-1	A6_B8_C4	chr6	108608676	108608776	6.86667	intron	1_of_6	Itpr1	445637	Bhlhe40	-1896
Merged-chr6-111396396-1	A6_B8	chr6	111396346	111396446	5.15	intron	8_of_9	Grm7	800805	1700054K19Rik	-764305
Merged-chr6-115714528-1	A6_B8_C4	chr6	115714478	115714578	10.9	Intergenic	NA	Tmem40	-2044	Cand2	-10046
Merged-chr6-117831493-1	A6_B8_C4	chr6	117831443	117831543	6.36667	Intergenic	NA	Zfp239	18399	Hnrnpf	-18864
Merged-chr6-119274985-1	A6_B8	chr6	119274935	119275035	6.25	intron	1_of_4	Cacna2d4	88442	Lrtm2	5799
Merged-chr6-119369045-1	A6_B8	chr6	119368995	119369095	6.05	Intergenic	NA	Adipor2	-1544	Wnt5b	30359
Merged-chr6-120076546-1	A6_B8	chr6	120076496	120076596	3.75	intron	1_of_3	Ninj2	33149	B4galnt3	168031
Merged-chr6-120723523-1	A6_B8	chr6	120723473	120723573	5.25	promoter-TSS	NA	Slc25a18	-263	NA	NA
Merged-chr6-122292329-1	A6_B8_C4	chr6	122292279	122292379	7.26667	Intergenic	NA	Phc1	-2084	Rimklb	143994
Merged-chr6-122441780-1	A6_B8	chr6	122441730	122441830	5.85	Intergenic	NA	Rimklb	-5457	Mfap5	-21913
Merged-chr6-122558609-1	A6_B8	chr6	122558559	122558659	4.85	intron	1_of_1	Apobec1	-6147	Gdf3	1480
Merged-chr6-122653045-1	A6_B8	chr6	122652995	122653095	4.85	Intergenic	NA	Dppa3	76604	Nanog	-4540
Merged-chr6-125361482-1	A6_B8_C4	chr6	125361432	125361532	9.46667	Intergenic	NA	Plekhg6	-30960	Cd9	83291
Merged-chr6-125392828-1	A6_B8_C4	chr6	125392778	125392878	4.26667	Intergenic	NA	Plekhg6	-62306	Cd9	51945
Merged-chr6-127286992-1	A6_B8_C4	chr6	127286942	127287042	8.7	Intergenic	NA	D130058E03	-29007	Parp11	-116748
Merged-chr6-127685481-1	A6_B8	chr6	127685431	127685531	4.05	intron	1_of_9	Efcab4b	157489	Prmt8	33696
Merged-chr6-133937349-1	A6_B8_C4	chr6	133937299	133937399	6.56667	Intergenic	NA	Kap	-133664	Etv6	-48375
Merged-chr6-135202933-1	A6_B8	chr6	135202883	135202983	6.35	intron	1_of_5	8430419L09Rik	54929	Gsg1	1421
Merged-chr6-135514690-1	A6_B8	chr6	135514640	135514740	6.5	Intergenic	NA	Emp1	201742	Grin2b	608839
Merged-chr6-136438707-1	A6_B8	chr6	136438657	136438757	6.65	Intergenic	NA	E330021D16Rik	-74617	Atf7ip	-28664
Merged-chr6-137491253-1	A6_B8_C4	chr6	137491203	137491303	7.66667	intron	1_of_20	Ptpro	290434	Eps8	106553
Merged-chr6-140679579-1	A6_B8	chr6	140679529	140679629	5.55	Intergenic	NA	Aebp2	106761	Pde3a	-518210
Merged-chr6-143090908-1	A6_B8	chr6	143090858	143090958	6.9	Intergenic	NA	C2cd5	-42281	Etnk1	-24841
Merged-chr6-143105375-1	A6_B8	chr6	143105325	143105425	5.7	Intergenic	NA	C2cd5	-56748	Etnk1	-10374
Merged-chr6-144402968-1	A6_B8	chr6	144402918	144403018	4.7	Intergenic	NA	Sox5	-244880	4933425H06Rik	-218419
Merged-chr6-145210601-1	A6_B8_C4	chr6	145210551	145210651	7.53333	Intergenic	NA	Gm15706	11530	1700073E17Rik	-125543
Merged-chr6-145224362-1	A6_B8	chr6	145224312	145224412	4.7	Intergenic	NA	Gm15706	25291	1700073E17Rik	-111782
Merged-chr6-24983095-1	A6_B8	chr6	24983045	24983145	5.25	Intergenic	NA	Tmem229a	-76970	Gpr37	656885
Merged-chr6-30109699-1	A6_B8	chr6	30109649	30109749	6.25	Intergenic	NA	Nrf1	111712	Mir182	6293
Merged-chr6-31657514-1	A6_B8	chr6	31657464	31657564	7	Intergenic	NA	Podxl	-143577	1700012A03Rik	-342773
Merged-chr6-31898258-1	A6_B8_C4	chr6	31898208	31898308	8.16667	Intergenic	NA	Podxl	-384321	1700012A03Rik	-102029
Merged-chr6-32737621-1	A6_B8_C4	chr6	32737571	32737671	8.36667	Intergenic	NA	Plxna4	-199429	Chchd3	272531
Merged-chr6-34294272-1	A6_B8	chr6	34294222	34294322	4.4	Intergenic	NA	Akr1b3	-26783	Akr1b8	-9891
Merged-chr6-35186369-1	A6_B8	chr6	35186319	35186419	7.2	intron	34_of_42	Nup205	58754	1810058I24Rik	-16329
Merged-chr6-37807614-1	A6_B8_C4	chr6	37807564	37807664	10.4	Intergenic	NA	Akr1d1	327442	Trim24	-13196
Merged-chr6-39081747-1	A6_B8	chr6	39081697	39081797	3.9	intron	1_of_3	4930599N23Rik	13276	Jhdm1d	75025
Merged-chr6-39350561-1	A6_B8_C4	chr6	39350511	39350611	11.5333	intron	5_of_7	Rab19	19135	Mkrn1	19807
Merged-chr6-39380914-1	A6_C4	chr6	39380864	39380964	4.55	Intergenic	NA	Mkrn1	-10546	Dennd2a	126919
Merged-chr6-39395958-1	A6_B8_C4	chr6	39395908	39396008	9.03333	Intergenic	NA	Mkrn1	-25590	Dennd2a	111875
Merged-chr6-43155572-1	A6_B8	chr6	43155522	43155622	6.05	Intergenic	NA	Olfr435	3928	Olfr434	-11341
Merged-chr6-4842517-1	A6_B8	chr6	4842467	4842567	4.6	Intergenic	NA	Peg10	145212	Ppp1r9a	-10802
Merged-chr6-4969355-1	A6_B8	chr6	4969305	4969405	7.75	intron	2_of_15	Ppp1r9a	116036	Pon1	174591
Merged-chr6-51981367-1	A6_B8_C4	chr6	51981317	51981417	9.83333	Intergenic	NA	Skap2	-18819	Hoxa1	126949
Merged-chr6-52026459-1	A6_B8_C4	chr6	52026409	52026509	8.6	Intergenic	NA	Skap2	-63911	Hoxa1	81857
Merged-chr6-52028930-1	A6_B8_C4	chr6	52028880	52028980	20.1667	Intergenic	NA	Skap2	-66382	Hoxa1	79386
Merged-chr6-53405589-1	A6_B8	chr6	53405539	53405639	6.85	Intergenic	NA	9430076C15Rik	168301	Creb5	-117778
Merged-chr6-56527787-1	A6_B8	chr6	56527737	56527837	6.55	Intergenic	NA	Pde1c	-208159	Lsm5	126906
Merged-chr6-60360178-1	A6_B8	chr6	60360128	60360228	7.65	Intergenic	NA	A530053G22Rik	-6477	Snca	418812
Merged-chr6-60597313-1	A6_B8_C4	chr6	60597263	60597363	6.1	Intergenic	NA	A530053G22Rik	-243612	Snca	181677
Merged-chr6-64973215-1	A6_B8	chr6	64973165	64973265	4.85	Intergenic	NA	Atoh1	294076	Smarcad1	-19445
Merged-chr6-64974830-1	A6_B8	chr6	64974780	64974880	5.2	Intergenic	NA	Atoh1	295691	Smarcad1	-17830
Merged-chr6-65883346-1	A6_B8	chr6	65883296	65883396	5.25	intron	14_of_14	Prdm5	154391	4930544G11Rik	-19218
Merged-chr6-66980613-1	A6_B8	chr6	66980563	66980663	6.15	Intergenic	NA	Gng12	134223	Gadd45a	6788
Merged-chr6-67061659-1	A6_B8	chr6	67061609	67061709	10.1	Intergenic	NA	E230016M11Rik	75067	Serbp1	-155313
Merged-chr6-67096164-1	A6_B8	chr6	67096114	67096214	5.25	Intergenic	NA	E230016M11Rik	109572	Serbp1	-120808
Merged-chr6-72737501-1	A6_B8	chr6	72737451	72737551	7.7	intron	3_of_12	Gm15401	158220	Tcf7l1	1449
Merged-chr6-82125135-1	A6_B8_C4	chr6	82125085	82125185	8.33333	Intergenic	NA	Eva1a	133514	Tacr1	-227333
Merged-chr6-87802034-1	A6_B8	chr6	87801984	87802084	4.85	promoter-TSS	NA	Cnbp	-934	NA	NA
Merged-chr6-97052518-1	A6_B8	chr6	97052468	97052568	7.85	Intergenic	NA	Fam19a4	-42113	Eogt	46359
Merged-chr6-97616969-1	A6_B8_C4	chr6	97616919	97617019	6.3	Intergenic	NA	Frmd4b	-49318	Mitf	-140082
Merged-chr6-98979739-1	A6_B8	chr6	98979689	98979789	7.75	intron	5_of_18	Gm765	-686991	Foxp1	405600
Merged-chr7-107650737-1	A6_B8_C4	chr7	107650687	107650787	10	TTS	NA	Ucp2	8884	Dnajb13	12587
Merged-chr7-114380569-1	A6_B8	chr7	114380519	114380619	4.35	Intergenic	NA	Rbmxl2	27611	Syt9	-133734
Merged-chr7-119832228-1	A6_B8	chr7	119832178	119832278	6.2	intron	1_of_13	Tead1	9395	Rassf10	-265247
Merged-chr7-119834655-1	A6_B8	chr7	119834605	119834705	7.65	intron	1_of_13	Tead1	11822	Rassf10	-262820
Merged-chr7-119835198-1	A6_B8	chr7	119835148	119835248	5.05	intron	1_of_13	Tead1	12365	Rassf10	-262277
Merged-chr7-128888941-1	A6_B8	chr7	128888891	128888991	4.85	intron	5_of_12	Scnn1g	10921	Scnn1b	-119610
Merged-chr7-129621330-1	A6_B8	chr7	129621280	129621380	5.4	intron	5_of_16	Prkcb	188692	Cacng3	-193927
Merged-chr7-130355156-1	A6_B8	chr7	130355106	130355206	5.9	Intergenic	NA	Tnrc6a	87758	Slc5a11	-3223
Merged-chr7-131227380-1	A6_B8	chr7	131227330	131227430	5.9	intron	1_of_1	Hs3st4	100686	3100003L05Rik	625069
Merged-chr7-134355964-1	A6_B8	chr7	134355914	134356014	6	intron	1_of_6	Mylpf	843	2001-09-01	5995
Merged-chr7-135815634-1	A6_B8	chr7	135815584	135815684	5.7	intron	9_of_19	Inpp5f	60756	Mcmbp	68309
Merged-chr7-13599953-1	A6_B8_C4	chr7	13599903	13600003	8.16667	Intergenic	NA	Zbtb45	-4804	Trim28	-9547
Merged-chr7-13642739-1	A6_B8	chr7	13642689	13642789	8.3	Intergenic	NA	Mzf1	-2626	Vmn1r85	27825
Merged-chr7-140001164-1	A6_B8	chr7	140001114	140001214	9.1	intron	1_of_4	Lhpp	198839	Fam53b	3715
Merged-chr7-142123927-1	A6_C4	chr7	142123877	142123977	4.15	intron	1_of_3	Dock1	261558	Fam196a	6186
Merged-chr7-144063966-1	A6_B8	chr7	144063916	144064016	7.15	Intergenic	NA	Gm6249	-161679	Mgmt	-22327
Merged-chr7-146041929-1	A6_B8	chr7	146041879	146041979	8.25	intron	2_of_8	Ppp2r2d	3861	Bnip3	59260
Merged-chr7-150310318-1	A6_B8	chr7	150310268	150310368	5.65	intron	1_of_15	Kcnq1	17160	Kcnq1ot1	172134
Merged-chr7-151748170-1	A6_B8_C4	chr7	151748120	151748220	10.4	Intergenic	NA	Ppfia1	-8536	Fadd	20171
Merged-chr7-152050289-1	A6_B8_C4	chr7	152050239	152050339	7.43333	3UTR	3_of_3	Fgf4	2999	Fgf15	-32147
Merged-chr7-25302282-1	A6_B8_C4	chr7	25302232	25302332	6.3	Intergenic	NA	Zfp428	10177	Irgq	-13384
Merged-chr7-25635984-1	A6_B8	chr7	25635934	25636034	3.55	Intergenic	NA	Ceacam10	73762	Lypd4	18726
Merged-chr7-26665740-1	A6_B8_C4	chr7	26665690	26665790	6.16667	Intergenic	NA	Cyp2s1	-64191	Cyp2b10	-16942
Merged-chr7-28357294-1	A6_B8	chr7	28357244	28357344	5.9	intron	5_of_8	2310022A10Rik	18986	Akt2	-19284
Merged-chr7-31248816-1	A6_B8	chr7	31248766	31248866	4.6	exon	11_of_30	Nphs1as	1794	NA	NA
Merged-chr7-31385306-1	A6_B8	chr7	31385256	31385356	4.4	Intergenic	NA	Zbtb32	-7345	Upk1a	12187
Merged-chr7-3206665-1	A6_B8	chr7	3206615	3206715	6.9	Intergenic	NA	AU018091	-37461	Mir290	-11961
Merged-chr7-3348217-1	A6_B8	chr7	3348167	3348267	7.35	intron	3_of_4	Cacng7	11533	Cacng8	-46241
Merged-chr7-3538085-1	A6_B8	chr7	3538035	3538135	4.55	Intergenic	NA	Tarm1	-34652	Oscar	29650
Merged-chr7-35927859-1	A6_B8	chr7	35927809	35927909	8	Intergenic	NA	Cebpa	23548	Slc7a10	-43544
Merged-chr7-38814271-1	A6_C4	chr7	38814221	38814321	5.55	Intergenic	NA	Uri1	-9700	Ccne1	78238
Merged-chr7-4212364-1	A6_B8	chr7	4212314	4212414	5.2	Intergenic	NA	Lilra5	23009	Pira6	-13380
Merged-chr7-4654062-1	A6_B8_C4	chr7	4654012	4654112	14.2	intron	7_of_18	Brsk1	11533	Tmem150b	22791
Merged-chr7-47618111-1	A6_B8_C4	chr7	47618061	47618161	8.06667	Intergenic	NA	Zfp619	844976	4933402C06Rik	-311995
Merged-chr7-52807108-1	A6_B8	chr7	52807058	52807158	4.05	intron	17_of_19	Plekha4	25409	Hsd17b14	-3189
Merged-chr7-56172916-1	A6_B8_C4	chr7	56172866	56172966	4.56667	Intergenic	NA	E2f8	-36505	Nav2	-41526
Merged-chr7-56173605-1	B8_C4	chr7	56173555	56173655	4.95	Intergenic	NA	E2f8	-37194	Nav2	-40837
Merged-chr7-56783004-1	A6_B8	chr7	56782954	56783054	7.55	intron	11_of_37	Nav2	568562	Dbx1	109201
Merged-chr7-6196312-1	A6_B8_C4	chr7	6196262	6196362	7.76667	Intergenic	NA	Zscan5b	22433	Gm6792	-7999
Merged-chr7-6209953-1	A6_B8	chr7	6209903	6210003	5.2	intron	2_of_10	Gm6792	5642	Zfp667	-28228
Merged-chr7-65481369-1	A6_B8	chr7	65481319	65481419	9.65	Intergenic	NA	Gabrb3	635466	Atp10a	-432202
Merged-chr7-71093288-1	A6_B8	chr7	71093238	71093338	3.5	Intergenic	NA	Klf13	-9487	Trpm1	-205432
Merged-chr7-79471028-1	A6_B8	chr7	79470978	79471078	4.05	Intergenic	NA	Mctp2	-19547	Gm6567	775926
Merged-chr7-86356538-1	A6_B8_C4	chr7	86356488	86356588	6.73333	Intergenic	NA	Mfge8	-62592	Abhd2	-61613
Merged-chr7-86642741-1	A6_B8_C4	chr7	86642691	86642791	5.76667	Intergenic	NA	Polg	-31582	AI854517	-2170
Merged-chr7-86670827-1	A6_B8	chr7	86670777	86670877	4.05	intron	3_of_4	Mir9-3	20678	Rhcg	91716
Merged-chr7-87160217-1	A6_B8	chr7	87160167	87160267	4.6	Intergenic	NA	2610034B18Rik	-80067	Zfp710	-9482
Merged-chr7-87891464-1	A6_B8	chr7	87891414	87891514	5.9	intron	15_of_37	Crtc3	-57701	Iqgap1	56753
Merged-chr7-91027756-1	B8_C4	chr7	91027706	91027806	3.55	Intergenic	NA	1700026D08Rik	-84407	Mesdc1	5095
Merged-chr7-95196101-1	A6_C4	chr7	95196051	95196151	5.55	intron	8_of_9	Grm5	463424	Ctsc	-230501
Merged-chr8-10664267-1	A6_B8_C4	chr8	10664217	10664317	5.76667	Intergenic	NA	Myo16	510345	B930025P03Rik	218187
Merged-chr8-10666183-1	A6_B8	chr8	10666133	10666233	5.4	Intergenic	NA	Myo16	512261	B930025P03Rik	216271
Merged-chr8-106935027-1	A6_B8	chr8	106934977	106935077	4.55	Intergenic	NA	Cmtm4	-15320	Dync1li2	31920
Merged-chr8-108491103-1	A6_B8	chr8	108491053	108491153	8.85	Intergenic	NA	Slc12a4	-1088	Dpep3	12216
Merged-chr8-109786425-1	A6_B8_C4	chr8	109786375	109786475	8.46667	Intergenic	NA	Cyb5b	111865	Nfat5	-30944
Merged-chr8-109811584-1	A6_B8	chr8	109811534	109811634	5.85	Intergenic	NA	Cyb5b	137024	Nfat5	-5785
Merged-chr8-111059543-1	A6_B8	chr8	111059493	111059593	7.4	Intergenic	NA	Psmd7	-947161	3010033K07Rik	49034
Merged-chr8-113494423-1	A6_B8_C4	chr8	113494373	113494473	7.06667	3UTR	7_of_7	St3gal2	50659	Ddx19a	27300
Merged-chr8-114137253-1	A6_B8	chr8	114137203	114137303	7.5	intron	2_of_4	Znrf1	76714	Ldhd	16969
Merged-chr8-114172888-1	A6_B8_C4	chr8	114172838	114172938	10.3667	intron	1_of_3	Zfp1	5546	Ctrb1	42022
Merged-chr8-114313322-1	A6_B8_C4	chr8	114313272	114313372	9	intron	5_of_6	Bcar1	-45573	Cfdp1	64888
Merged-chr8-114313745-1	A6_B8	chr8	114313695	114313795	7.6	intron	5_of_6	Bcar1	-45996	Cfdp1	64465
Merged-chr8-114467665-1	A6_B8_C4	chr8	114467615	114467715	4.2	intron	3_of_3	Gabarapl2	3063	Adat1	48537
Merged-chr8-117978330-1	A6_B8	chr8	117978280	117978380	5.5	Intergenic	NA	Wwox	1014779	Maf	252464
Merged-chr8-120918393-1	A6_B8	chr8	120918343	120918443	7.3	intron	1_of_13	Cdh13	110739	Hsbp1	-950044
Merged-chr8-120933486-1	A6_B8	chr8	120933436	120933536	7.55	intron	1_of_13	Cdh13	125832	Hsbp1	-934951
Merged-chr8-123156125-1	A6_B8	chr8	123156075	123156175	6.15	intron	1_of_3	Gins2	-43150	1190005I06Rik	2157
Merged-chr8-124495745-1	A6_B8	chr8	124495695	124495795	3.65	intron	1_of_13	Banp	21313	Zfpm1	-310295
Merged-chr8-126536062-1	B8_C4	chr8	126536012	126536112	5.6	intron	1_of_4	Abcb10	-29040	Taf5l	9147
Merged-chr8-126612084-1	A6_B8	chr8	126612034	126612134	4.85	Intergenic	NA	Urb2	64712	Galnt2	-143209
Merged-chr8-127984624-1	A6_B8	chr8	127984574	127984674	3.55	intron	8_of_20	Disc1	406530	Sipa1l2	31986
Merged-chr8-128189914-1	A6_B8_C4	chr8	128189864	128189964	12.7	Intergenic	NA	4930567H12Rik	81377	Map10	-3803
Merged-chr8-14340295-1	A6_B8	chr8	14340245	14340345	5.9	intron	3_of_15	Dlgap2	244421	Cln8	-548240
Merged-chr8-15984365-1	A6_B8_C4	chr8	15984315	15984415	5.13333	intron	49_of_69	Myom2	926713	Mir3106	184473
Merged-chr8-18395806-1	A6_B8	chr8	18395756	18395856	7.3	Intergenic	NA	Csmd1	-860421	Mcph1	-199366
Merged-chr8-24273809-1	B8_C4	chr8	24273759	24273859	7.65	Intergenic	NA	Nkx6-3	10067	Agpat6	45116
Merged-chr8-24864521-1	A6_B8	chr8	24864471	24864571	6.25	intron	2_of_6	Zmat4	84389	1810011O10Rik	684897
Merged-chr8-25154881-1	A6_B8	chr8	25154831	25154931	4.05	intron	6_of_6	Zmat4	374749	1810011O10Rik	394537
Merged-chr8-26653978-1	A6_B8	chr8	26653928	26654028	5.9	intron	2_of_16	Fgfr1	24735	Letm2	53981
Merged-chr8-28345206-1	A6_B8	chr8	28345156	28345256	7.7	Intergenic	NA	Adrb3	-5146	Eif4ebp1	-25592
Merged-chr8-28346936-1	A6_B8	chr8	28346886	28346986	7.55	Intergenic	NA	Adrb3	-6876	Eif4ebp1	-23862
Merged-chr8-33155094-1	A6_B8	chr8	33155044	33155144	4.4	Intergenic	NA	Nrg1	-126419	Gm8179	-107272
Merged-chr8-33404164-1	A6_B8	chr8	33404114	33404214	6.55	Intergenic	NA	Gm8179	141798	Gm3985	656334
Merged-chr8-3395411-1	A6_B8	chr8	3395361	3395461	3.65	intron	1_of_19	Arhgef18	2404	Pex11c	72237
Merged-chr8-35142676-1	A6_B8	chr8	35142626	35142726	5.7	Intergenic	NA	Rbpms	-102363	Dctn6	28889
Merged-chr8-35753167-1	A6_B8	chr8	35753117	35753217	4.95	Intergenic	NA	B930018H19Rik	-49797	Dusp4	-117496
Merged-chr8-35790939-1	A6_B8	chr8	35790889	35790989	4	Intergenic	NA	B930018H19Rik	-87569	Dusp4	-79724
Merged-chr8-4147540-1	B8_C4	chr8	4147490	4147590	4.9	Intergenic	NA	Cd209g	12805	Evi5l	-19026
Merged-chr8-46057020-1	A6_B8	chr8	46056970	46057070	6.3	intron	1_of_25	Fat1	21459	AY512931	93752
Merged-chr8-46064839-1	A6_B8_C4	chr8	46064789	46064889	8.8	intron	1_of_25	Fat1	29278	AY512931	85933
Merged-chr8-49264639-1	A6_B8	chr8	49264589	49264689	7	Intergenic	NA	Dctd	69328	Tenm3	495405
Merged-chr8-49814350-1	A6_B8_C4	chr8	49814300	49814400	7.33333	Intergenic	NA	Tenm3	-54306	Gm2516	-1639115
Merged-chr8-55161798-1	A6_B8_C4	chr8	55161748	55161848	6.7	Intergenic	NA	Neil3	-437379	Vegfc	-1087
Merged-chr8-58697705-1	A6_B8	chr8	58697655	58697755	12.9	Intergenic	NA	Glra3	278084	Hpgd	-75643
Merged-chr8-66845568-1	A6_B8	chr8	66845518	66845618	4.15	Intergenic	NA	Tll1	-160778	Mir710	147670
Merged-chr8-67111165-1	A6_B8	chr8	67111115	67111215	4.6	intron	1_of_8	Mir710	-117927	Cpe	60672
Merged-chr8-72644811-1	A6_B8	chr8	72644761	72644861	6.2	promoter-TSS	NA	Ncan	-68	NA	NA
Merged-chr8-74201568-1	A6_B8	chr8	74201518	74201618	5.85	intron	1_of_24	Jak3	1287	Insl3	-11582
Merged-chr8-77332787-1	A6_B8_C4	chr8	77332737	77332837	6.63333	Intergenic	NA	Large	-1456332	Isx	-64285
Merged-chr8-80592359-1	A6_B8_C4	chr8	80592309	80592409	8.2	Intergenic	NA	Ednra	-344008	Ttc29	-144881
Merged-chr8-81081078-1	A6_B8	chr8	81081028	81081128	5.7	intron	4_of_11	Slc10a7	47845	Lsm6	263973
Merged-chr8-83878652-1	A6_B8_C4	chr8	83878602	83878702	5.36667	Intergenic	NA	Usp38	-339847	Inpp4b	-360446
Merged-chr8-86710692-1	A6_B8	chr8	86710642	86710742	6.05	Intergenic	NA	Mir181c	-7832	Mir23a	-21724
Merged-chr8-87179483-1	A6_B8	chr8	87179433	87179533	5.7	Intergenic	NA	Cacna1a	240221	Ier2	7268
Merged-chr8-87997275-1	A6_B8	chr8	87997225	87997325	9.35	Intergenic	NA	4921524J17Rik	-40535	Gpt2	-19240
Merged-chr8-8984356-1	A6_B8_C4	chr8	8984306	8984406	8.53333	Intergenic	NA	Arglu1	-293819	4933430N04Rik	147932
Merged-chr8-91527614-1	A6_B8_C4	chr8	91527564	91527664	16.4667	Intergenic	NA	Cyld	306688	Sall1	40447
Merged-chr8-93378484-1	A6_B8	chr8	93378434	93378534	5.5	intron	2_of_39	Chd9	25751	Rbl2	-215508
Merged-chr8-95152950-1	A6_B8_C4	chr8	95152900	95153000	9.26667	Intergenic	NA	Irx5	271256	Irx6	-45350
Merged-chr8-95267296-1	A6_B8_C4	chr8	95267246	95267346	7.36667	Intergenic	NA	Irx6	68996	Mmp2	-83930
Merged-chr8-95345268-1	A6_B8_C4	chr8	95345218	95345318	5.16667	Intergenic	NA	Irx6	146968	Mmp2	-5958
Merged-chr8-97654982-1	A6_B8	chr8	97654932	97655032	4.4	intron	3_of_21	Katnb1	49882	Kifc3	11458
Merged-chr9-106113739-1	A6_C4	chr9	106113689	106113789	6.15	intron	2_of_8	Twf2	8301	Tlr9	-11189
Merged-chr9-110108745-1	A6_B8_C4	chr9	110108695	110108795	8.23333	intron	24_of_27	Smarcc1	74218	Cspg5	-37541
Merged-chr9-110849737-1	A6_B8_C4	chr9	110849687	110849787	11.2	Intergenic	NA	Tdgf1	-1075	Lrrc2	-4311
Merged-chr9-11107396-1	A6_B8	chr9	11107346	11107446	4.85	Intergenic	NA	Cntn5	-202621	4930568E12Rik	1998459
Merged-chr9-111129197-1	A6_C4	chr9	111129147	111129247	5.85	Intergenic	NA	Lrrfip2	108583	Mlh1	44915
Merged-chr9-111478565-1	A6_B8_C4	chr9	111478515	111478615	7.26667	intron	8_of_10	Dclk3	136981	Stac	114155
Merged-chr9-113367757-1	A6_B8_C4	chr9	113367707	113367807	10.5333	Intergenic	NA	2900079G21Rik	1208680	AU023762	128513
Merged-chr9-113368471-1	A6_B8_C4	chr9	113368421	113368521	7.66667	Intergenic	NA	2900079G21Rik	1209394	AU023762	127799
Merged-chr9-114493721-1	A6_B8	chr9	114493671	114493771	6.8	Intergenic	NA	Trim71	-20234	Cnot10	55597
Merged-chr9-114939863-1	A6_B8_C4	chr9	114939813	114939913	5.4	Intergenic	NA	Gpd1l	-96758	Osbpl10	-36533
Merged-chr9-118315421-1	A6_B8	chr9	118315371	118315471	6.7	Intergenic	NA	Cmc1	-256107	4933432G23Rik	-23535
Merged-chr9-120586118-1	A6_B8	chr9	120586068	120586168	5.05	Intergenic	NA	5830454E08Rik	99671	1700020M21Rik	238250
Merged-chr9-17883724-1	A6_B8	chr9	17883674	17883774	4.85	Intergenic	NA	Fat3	-1701049	Chordc1	-212986
Merged-chr9-21666864-1	A6_B8	chr9	21666814	21666914	7.15	Intergenic	NA	Dock6	-9785	Rab3d	55701
Merged-chr9-21936005-1	A6_B8	chr9	21935955	21936055	6.15	promoter-TSS	NA	Acp5	304	NA	NA
Merged-chr9-21941822-1	A6_B8_C4	chr9	21941772	21941872	8.8	Intergenic	NA	Acp5	-1632	Pigyl	-19467
Merged-chr9-29458964-1	A6_B8	chr9	29458914	29459014	7.2	intron	1_of_7	Opcml	1860111	Ntm	311750
Merged-chr9-30826544-1	A6_B8	chr9	30826494	30826594	4.2	Intergenic	NA	Adamts8	76397	Zbtb44	-11684
Merged-chr9-31783960-1	A6_B8	chr9	31783910	31784010	4.35	Intergenic	NA	Barx2	-63090	Arhgap32	-139760
Merged-chr9-34190044-1	A6_B8	chr9	34189994	34190094	7.15	Intergenic	NA	7630403G23Rik	340089	Kirrel3	-106271
Merged-chr9-3524240-1	A6_B8	chr9	3524190	3524290	3.55	Intergenic	NA	Cwf19l2	120156	Gucy1a2	-8108
Merged-chr9-37243469-1	A6_B8	chr9	37243419	37243519	4.2	Intergenic	NA	Robo3	-2709	Msantd2	-53436
Merged-chr9-40205590-1	A6_B8_C4	chr9	40205540	40205640	6.4	intron	2_of_19	1700110K17Rik	64534	Gramd1b	57759
Merged-chr9-43204841-1	A6_B8	chr9	43204791	43204891	7.2	Intergenic	NA	Trim29	85996	Pvrl1	-347817
Merged-chr9-45157429-1	A6_B8_C4	chr9	45157379	45157479	9.5	Intergenic	NA	Tmprss13	30247	Fxyd6	-20838
Merged-chr9-45158157-1	A6_B8	chr9	45158107	45158207	4.9	Intergenic	NA	Tmprss13	30975	Fxyd6	-20110
Merged-chr9-45170287-1	A6_B8	chr9	45170237	45170337	4.1	Intergenic	NA	Tmprss13	43105	Fxyd6	-7980
Merged-chr9-46146565-1	A6_B8	chr9	46146515	46146615	6.2	Intergenic	NA	4931429L15Rik	-18496	2900052N01Rik	-575120
Merged-chr9-46787061-1	A6_B8	chr9	46787011	46787111	5.5	Intergenic	NA	2900052N01Rik	65376	Gm4791	-19762
Merged-chr9-47387853-1	A6_B8_C4	chr9	47387803	47387903	7.43333	intron	1_of_8	Cadm1	49419	Gm10677	238438
Merged-chr9-48161505-1	A6_C4	chr9	48161455	48161555	4.35	Intergenic	NA	Nxpe2	-12524	Nxpe4	-8618
Merged-chr9-53066120-1	A6_B8	chr9	53066070	53066170	6.6	Intergenic	NA	Ddx10	-9903	Exph5	-43654
Merged-chr9-53073860-1	A6_B8_C4	chr9	53073810	53073910	12.7	Intergenic	NA	Ddx10	-17643	Exph5	-35914
Merged-chr9-56395544-1	A6_B8_C4	chr9	56395494	56395594	8.16667	Intergenic	NA	Hmg20a	128892	Lingo1	137516
Merged-chr9-58120275-1	A6_B8_C4	chr9	58120225	58120325	7.36667	Intergenic	NA	Stoml1	19305	Loxl1	40744
Merged-chr9-58127402-1	A6_B8	chr9	58127352	58127452	8.85	Intergenic	NA	Stoml1	26432	Loxl1	33617
Merged-chr9-58519982-1	A6_B8	chr9	58519932	58520032	7.15	intron	2_of_5	Nptn	89936	2410076I21Rik	69384
Merged-chr9-59505022-1	A6_B8	chr9	59504972	59505072	6.9	intron	1_of_10	Pkm	848	Gramd2	-50548
Merged-chr9-62345189-1	A6_B8_C4	chr9	62345139	62345239	6.73333	intron	1_of_11	Anp32a	156040	Coro2b	39662
Merged-chr9-62676439-1	A6_B8	chr9	62676389	62676489	2.95	Intergenic	NA	Fem1b	-16984	Cln6	-10154
Merged-chr9-64957315-1	A6_B8	chr9	64957265	64957365	5.7	intron	1_of_19	Igdcc4	8014	Igdcc3	-31680
Merged-chr9-65467189-1	A6_B8	chr9	65467139	65467239	4.55	Intergenic	NA	Pif1	32178	Rbpms2	-11199
Merged-chr9-68369103-1	A6_B8_C4	chr9	68369053	68369153	10.3	Intergenic	NA	4930502A04Rik	-1096	Rora	-132505
Merged-chr9-70335341-1	A6_B8	chr9	70335291	70335391	7.05	intron	2_of_14	Ccnb2	-65980	Rnf111	16191
Merged-chr9-72630073-1	A6_B8	chr9	72630023	72630123	5.05	Intergenic	NA	Nedd4	119920	Prtg	-25007
Merged-chr9-72719898-1	A6_B8	chr9	72719848	72719948	5.25	intron	11_of_19	Prtg	64818	Pygo1	-53558
Merged-chr9-72927804-1	A6_B8	chr9	72927754	72927854	4.55	intron	2_of_5	Rab27a	35133	Khdc3	-22400
Merged-chr9-74918387-1	A6_B8	chr9	74918337	74918437	5.2	promoter-TSS	NA	Myo5a	-626	NA	NA
Merged-chr9-74933393-1	A6_B8	chr9	74933343	74933443	4.6	intron	1_of_40	Myo5a	14381	Myo5c	-146427
Merged-chr9-75224414-1	A6_B8	chr9	75224364	75224464	5.55	Intergenic	NA	Bcl2l10	28850	Mapk6	33407
Merged-chr9-77264005-1	A6_B8	chr9	77263955	77264055	5.5	Intergenic	NA	5730403I07Rik	-16782	Lrrc1	128654
Merged-chr9-8463051-1	A6_B8	chr9	8463001	8463101	4.85	Intergenic	NA	Mir1899	216266	Trpc6	-81090
Merged-chr9-90728731-1	A6_B8	chr9	90728681	90728781	5.25	Intergenic	NA	Tbc1d2b	-563124	Zic1	531906
Merged-chr9-9269493-1	A6_B8	chr9	9269443	9269543	2.95	Intergenic	NA	Gm16833	33206	Cntn5	1635233
Merged-chr9-94522541-1	A6_B8	chr9	94522491	94522591	5.5	Intergenic	NA	1190002N15Rik	-84041	Slc9a9	-47769
Merged-chr9-96130936-1	A6_C4	chr9	96130886	96130986	4	intron	3_of_9	Tfdp2	34243	Atp1b3	133782
Merged-chr9-96927129-1	A6_B8	chr9	96927079	96927179	7.85	Intergenic	NA	Spsb4	-8355	Slc25a36	84331
Merged-chrX-133800746-1	A6_B8	chrX	133800696	133800796	6.55	Intergenic	NA	Esx1	-145881	Il1rapl2	-305341
Merged-chrX-147475962-1	A6_B8	chrX	147475912	147476012	6.5	Intergenic	NA	Gnl3l	-24097	Fgd1	-5813
Merged-chrX-159270253-1	A6_B8	chrX	159270203	159270303	8.4	Intergenic	NA	Txlng	-2922	Syap1	56141
Merged-chrX-40820648-1	A6_B8_C4	chrX	40820598	40820698	5	Intergenic	NA	Tenm1	-192685	Gm362	-123517
Merged-chrX-45425341-1	A6_B8_C4	chrX	45425291	45425391	8.5	Intergenic	NA	Apln	-37312	Xpnpep2	-36560
Merged-chrX-55267552-1	A6_B8	chrX	55267502	55267602	5.15	Intergenic	NA	Gpr101	-510618	Zic3	-16252
Merged-chrX-57422889-1	A6_B8_C4	chrX	57422839	57422939	10.1667	Intergenic	NA	Mcf2	-22069	Atp11c	234267
Merged-chrX-7342191-1	A6_B8	chrX	7342141	7342241	5.7	intron	1_of_8	Tfe3	2405	Gripap1	-24929
Merged-chrX-98677142-1	A6_B8_C4	chrX	98677092	98677192	7.8	Intergenic	NA	Itgb1bp2	32695	Taf1	-50931
