# Supplementary material for: HSA21 Single-Minded 2 (Sim2) Binding Sites Co-Localize with Super-Enhancers and Pioneer Transcription Factors in Pluripotent Mouse ES Cells
Source: PLoS One. 2015 May 8;10(5):e0126475. doi: 10.1371/journal.pone.0126475 (PMC4425456; doi:10.1371/journal.pone.0126475)
Supplement: S3 Table — (XLSX) [file pone.0126475.s005.xlsx]

## Sheet: 300_upregulated_genes
Chr	Start	End	Strand	Gene	logFC	logCPM	PValue	FDR
chr16	94085504	94348638	+	Sim2	10.7873	8.47102	0	0
chr8	24263742	24269420	+	Nkx6-3	1.85154	5.86392	2.0399e-27	2.30529e-23
chr16	93683463	93691236	+	Cbr3	1.48807	6.35598	1.24797e-19	5.64132e-16
chr19	10092717	10110076	+	Rab3il1	1.74393	4.72983	1.1338e-17	4.27104e-14
chr14	56403831	56407694	-	Ripk3	1.45262	4.91379	5.45543e-13	1.02753e-09
chr4	137869324	137882211	-	Pink1	1.34819	5.23144	7.59269e-13	1.32008e-09
chr5	67137078	67448398	+	Limch1	1.88667	3.24264	1.105e-12	1.78395e-09
chr15	76442812	76447282	-	Slc39a4	1.04694	6.56215	1.55403e-11	2.19527e-08
chr11	78776480	78798426	-	Lgals9	1.34209	5.13729	4.5601e-10	4.90797e-07
chr18	36664580	36675459	-	Hbegf	1.09125	5.6463	9.85635e-10	8.91093e-07
chr2	103810443	103822035	+	Lmo2	1.83333	1.69058	2.84165e-09	2.37878e-06
chr17	48558555	48572053	-	Apobec2	1.58255	3.89529	3.96742e-09	3.09212e-06
chr10	61533769	61535319	+	Gm5424	0.910389	8.87891	9.50694e-09	6.74895e-06
chr4	120370077	120419781	-	Kcnq4	3.67623	0.386881	1.01503e-08	6.95201e-06
chr14	70564024	70577479	-	Pdlim2	1.25627	3.72275	1.88053e-08	1.25011e-05
chr5	31418984	31439999	+	Trim54	1.8385	1.60685	2.27863e-08	1.47147e-05
chr15	100880624	100884830	-	Fignl2	0.882522	6.40172	2.52467e-08	1.58507e-05
chr15	76554414	76648600	-	Arhgap39	0.966712	6.35529	2.72747e-08	1.66612e-05
chr17	51875511	51951379	-	Satb1	1.14443	4.44162	3.16023e-08	1.87967e-05
chr17	5941279	6038555	+	Synj2	1.18476	4.20827	3.36116e-08	1.94792e-05
chr19	56796861	56799352	+	Adrb1	2.02396	0.797343	3.9331e-08	2.2224e-05
chr13	13529868	13604542	+	Nid1	0.904175	8.11987	7.80363e-08	4.10181e-05
chr1	167579075	167638225	-	Rcsd1	1.53853	3.17693	9.74281e-08	5.0047e-05
chr19	34266759	34314818	+	Stambpl1	1.37253	2.94994	1.4664e-07	7.20514e-05
chr14	70580274	70607444	-	Sorbs3	1.31306	3.37875	1.97261e-07	9.48617e-05
chr14	76815627	76907573	+	Tsc22d1	0.771562	8.81014	2.10181e-07	9.80753e-05
chr2	13495937	13504453	+	Vim	0.788178	8.61594	2.3114e-07	0.000104484
chr12	77893321	77896541	-	Gpx2	2.05119	6.15469	2.85943e-07	0.000121941
chr6	85284955	85324628	-	Rab11fip5	1.24382	4.21011	3.62448e-07	0.000146286
chr15	103174717	103197179	-	Itga5	0.779459	7.04438	3.74489e-07	0.000148495
chr4	118199879	118202822	+	2610528J11Rik	1.39718	2.46309	4.13265e-07	0.000161045
chr14	99697909	99712628	+	Klf5	0.813549	7.70851	6.1089e-07	0.000222699
chr15	99055406	99073248	+	Kcnh3	1.25159	4.10698	6.3763e-07	0.000228213
chr17	25931515	25933990	-	Metrn	0.835596	5.66935	8.80002e-07	0.000292497
chr15	76498736	76500303	-	Foxh1	0.741466	6.60273	9.53023e-07	0.000307717
chr18	35893331	35900208	-	Tmem173	1.54044	2.14023	9.80558e-07	0.000308282
chr1	174126859	174136912	-	Pea15a	0.767014	6.11744	1.16092e-06	0.000348075
chr9	64233432	64557012	+	Megf11	1.44361	2.11826	1.52029e-06	0.000429519
chr1	153418502	153566477	+	Fam129a	0.975921	5.8014	2.33306e-06	0.000612001
chr7	142073590	142130113	-	Fam196a	1.41811	2.62788	2.35573e-06	0.000612001
chr15	84550481	84602637	+	Arhgap8	0.997867	4.85962	2.54211e-06	0.000652917
chr15	80004150	80045949	+	Mgat3	0.855952	5.97828	2.97506e-06	0.000747137
chr14	79248984	79602117	+	1300010F03Rik	0.786759	5.59027	3.44052e-06	0.000836157
chr15	79921763	79949931	+	Syngr1	0.85514	5.75173	3.72224e-06	0.000895001
chr4	94405990	94541630	+	Tek	1.18475	3.97854	3.82301e-06	0.000909554
chr15	75831521	75839928	-	Fam83h	0.696844	6.7885	3.95799e-06	0.00093186
chr14	79881000	79982283	+	Elf1	1.172	5.119	4.07007e-06	0.000941968
chr18	36687805	36704262	+	Slc4a9	2.1167	0.0534381	4.08428e-06	0.000941968
chr6	97236860	97567651	-	Frmd4b	0.95016	4.57476	4.32863e-06	0.00098824
chr5	5664830	5694077	-	Steap2	0.793498	6.14782	4.4758e-06	0.00101162
chr6	127639028	127718747	-	Prmt8	1.10914	4.09857	4.6504e-06	0.00104068
chr11	23641728	23670970	-	Rel	1.7774	1.37589	4.97007e-06	0.00110131
chr2	153233196	153355707	-	8430427H17Rik	1.17229	4.02577	5.13695e-06	0.00112724
chr2	119043858	119055601	-	Ppp1r14d	1.25587	3.67546	6.26177e-06	0.00131045
chr15	79248281	79272487	-	Csnk1e	0.686907	7.02651	7.04064e-06	0.00140825
chr6	113695661	113992074	-	Atp2b2	1.96469	1.335	7.18155e-06	0.00142384
chr13	38243162	38290446	+	Dsp	1.15951	4.90956	7.50996e-06	0.00146328
chr15	84062472	84146039	+	Parvb	0.660501	8.31542	8.14057e-06	0.00157259
chr14	56472951	56493573	+	Nynrin	0.772457	5.98903	1.04047e-05	0.00192761
chr2	30744990	30758817	-	Ptges	1.04428	4.07511	1.0817e-05	0.00198769
chr7	52590638	52594342	+	Hrc	1.71222	0.496969	1.21435e-05	0.00217831
chr7	87534079	87547648	-	Furin	1.06314	4.37539	1.23065e-05	0.00219016
chr11	114712845	114733931	+	Gprc5c	1.07955	3.30989	1.24912e-05	0.00220568
chr19	5988544	6015247	-	Capn1	0.714729	6.212	1.31415e-05	0.00230252
chr15	99252464	99288179	-	Nckap5l	0.761511	5.51128	1.37098e-05	0.0023836
chr4	41465961	41516560	-	2310028H24Rik	1.61548	1.87461	1.40457e-05	0.00240165
chr15	74499512	74503000	-	Arc	0.698713	6.62222	1.45608e-05	0.00242412
chr7	107413053	107414071	+	Gpx2-ps1	1.89037	3.62582	1.44809e-05	0.00242412
chr11	69413251	69419462	-	Atp1b2	0.904234	4.49194	1.52408e-05	0.0025144
chr14	70554211	70559309	-	9930012K11Rik	0.859903	4.58628	1.60308e-05	0.00260668
chr14	75684179	75744233	+	Zc3h13	0.652313	7.75831	1.64132e-05	0.00264979
chr4	149353589	149383132	-	H6pd	0.84827	4.97582	1.69849e-05	0.00270347
chr15	97575200	97598097	-	Rapgef3	0.906652	4.20298	1.7153e-05	0.00271114
chr14	70537975	70553598	-	2610301G19Rik	0.635649	7.23281	1.75212e-05	0.00273114
chr15	82037381	82043245	-	AI848285	1.09439	3.3507	1.75065e-05	0.00273114
chr15	85729187	85864207	-	Celsr1	0.739767	6.12059	1.79087e-05	0.00276497
chr12	106944191	107020657	+	Ak7	0.962694	4.68724	1.82103e-05	0.00276497
chr8	67536874	67542587	-	Trim61	2.47024	-1.02337	1.82276e-05	0.00276497
chr19	3323300	3385733	+	Cpt1a	0.726227	6.00329	1.85364e-05	0.00277386
chr1	4481008	4486494	-	Sox17	2.37719	-0.883457	1.86544e-05	0.00277386
chr7	28284342	28305060	+	Prx	0.648274	7.10185	1.99212e-05	0.00292376
chr3	85888355	85934443	+	Sh3d19	0.78003	6.4286	2.05086e-05	0.00297138
chr10	13686184	13871184	+	Hivep2	1.79453	2.85843	2.2585e-05	0.00322005
chr14	70983101	70999642	-	Fam160b2	0.703762	5.51821	2.5058e-05	0.00345992
chr4	137806325	137816883	+	Sh2d5	1.11266	2.96519	2.56949e-05	0.00351974
chr9	14346410	14419444	-	Amotl1	0.79414	5.48039	2.64241e-05	0.00359782
chr19	3584824	3686564	-	Lrp5	0.652091	6.34456	2.83314e-05	0.00381158
chr17	87153203	87232750	+	Epas1	0.740416	6.97128	2.86475e-05	0.0038313
chr8	11312828	11449287	+	Col4a2	1.38112	2.8337	2.94937e-05	0.00390459
chr7	91081366	91235015	-	9930013L23Rik	1.49718	0.754533	3.07585e-05	0.00404188
chr12	77898949	77923511	-	Rab15	1.09262	4.69392	3.10698e-05	0.00405918
chr11	61890598	62036515	+	Specc1	0.921292	3.8156	3.16285e-05	0.00408495
chr8	11198422	11312826	-	Col4a1	1.13542	4.0076	3.33992e-05	0.00428914
chr15	78757154	78760895	+	Lgals1	0.690009	6.9708	3.51553e-05	0.00444975
chr4	139518087	139523941	-	Klhdc7a	1.10505	4.31554	3.52405e-05	0.00444975
chr3	90318681	90328503	+	S100a13	1.26686	1.75805	3.54421e-05	0.00445035
chr10	6379238	6606164	-	Plekhg1	0.869029	6.36782	3.61935e-05	0.00449747
chr9	70055156	70247874	+	Myo1e	0.771228	5.02761	3.8582e-05	0.00476287
chr5	66407795	66542207	-	Rbm47	0.768854	5.08849	4.01757e-05	0.0048045
chr10	128006423	128026557	-	Erbb3	1.02301	3.96166	3.98149e-05	0.0048045
chr12	72410870	72421094	+	Dact1	1.02465	4.05394	4.00395e-05	0.0048045
chr17	6138147	6240637	+	Tulp4	1.05553	4.14004	3.95464e-05	0.0048045
chr14	101841576	102008408	-	Tbc1d4	1.29567	2.09933	3.9796e-05	0.0048045
chr15	82983931	83002638	-	Cyb5r3	0.627236	8.03095	4.57977e-05	0.00539125
chr17	68046604	68171985	+	Lama1	1.03712	7.17725	4.61016e-05	0.0053989
chr2	34749274	34769496	-	Phf19	0.764042	4.73873	4.72394e-05	0.00550363
chr19	7028202	7044242	-	Plcb3	0.610245	6.88726	4.89531e-05	0.00567404
chr3	122122697	122233100	+	Bcar3	0.72679	5.4033	4.99182e-05	0.00575638
chr14	73762038	73785078	-	Itm2b	0.620902	6.45684	5.62023e-05	0.00631983
chr15	83057151	83082161	-	A4galt	0.837708	5.04771	5.65501e-05	0.00632745
chr15	78021547	78034586	-	Pvalb	4.42413	-2.55195	5.87818e-05	0.00654476
chr7	26086377	26089152	+	Prr19	0.761622	5.13039	6.17248e-05	0.00683874
chr17	4995073	5347656	+	Arid1b	0.654655	5.91635	6.50623e-05	0.00712005
chr19	22213606	23064372	+	Trpm3	1.71849	0.100191	6.52088e-05	0.00712005
chr14	70857323	70868631	+	Phyhip	0.975345	3.52659	6.77344e-05	0.00732504
chr8	120807654	121847348	+	Cdh13	2.04927	0.0374825	6.91101e-05	0.00736805
chr12	92871448	93024876	-	Ston2	0.751807	7.0393	7.00318e-05	0.00738973
chr7	87731517	87833763	-	Crtc3	1.7019	-0.0269107	7.0317e-05	0.00738973
chr19	53751795	53941570	+	Rbm20	1.23666	1.79323	7.11542e-05	0.00741119
chr5	103854210	104027380	+	Ptpn13	0.980152	4.67975	7.55789e-05	0.00772956
chr8	25548087	25549418	-	1810011O10Rik	2.05887	0.137662	7.95518e-05	0.00809923
chr15	76210942	76283469	+	Heatr7a	0.730549	4.88339	8.58212e-05	0.00843897
chr12	74142813	74147699	-	Six1	0.945538	3.49436	8.58757e-05	0.00843897
chr9	96843900	96918774	-	Spsb4	1.01555	2.94	8.53238e-05	0.00843897
chr10	69708023	69748699	+	Slc16a9	1.09583	2.17019	8.47158e-05	0.00843897
chrX	158274199	158597722	-	Nhs	1.21572	3.48114	8.45844e-05	0.00843897
chr15	101827141	101834773	-	Krt8	1.3558	3.86766	8.55952e-05	0.00843897
chr1	57831704	58005241	+	Spats2l	1.79265	0.513211	8.38876e-05	0.00843897
chr14	76161805	76186844	-	Slc25a30	1.02147	3.16673	8.9204e-05	0.00872809
chr2	156246787	156368950	+	Epb4.1l1	0.66536	5.81923	9.44305e-05	0.00916016
chr4	130469248	130492063	+	Laptm5	0.578199	7.2608	9.55755e-05	0.00919233
chr12	11889001	11889705	-	Tubb2a-ps2	0.567835	7.80388	0.000107191	0.0100947
chr7	139903766	140004879	-	Fam53b	0.849104	3.96827	0.000113991	0.0106464
chr13	62966112	62989596	-	Fbp1	1.22296	1.73607	0.00011516	0.0107113
chr14	24953174	25065142	-	Dlg5	0.655548	6.70351	0.000122037	0.0112243
chr14	21478639	21487528	-	Synpo2l	1.14609	3.08128	0.000122216	0.0112243
chr15	97614795	97623123	+	Slc48a1	0.70533	4.95365	0.00012801	0.0115732
chr8	74150611	74195656	-	Unc13a	0.833699	3.79482	0.000138645	0.0122889
chr11	77590766	77679482	+	Myo18a	0.664661	5.91049	0.000139891	0.0123199
chr18	34849556	34880041	-	Gfra3	1.27459	1.21863	0.000140086	0.0123199
chr6	108610622	108616919	+	Bhlhe40	0.780959	5.0624	0.000143774	0.0125952
chr1	167104471	167124564	-	Sft2d2	0.614478	6.42402	0.000144617	0.0126202
chr5	135882387	136020992	-	Hip1	0.639182	6.92009	0.000152706	0.0130737
chr1	20880702	20928837	+	Paqr8	1.10053	3.27313	0.000152132	0.0130737
chr12	88221652	88225764	-	6430527G18Rik	0.678104	7.97223	0.000157156	0.0132855
chr1	136007818	136048013	+	Chit1	4.18559	-2.78143	0.000157531	0.0132855
chr9	58050703	58056615	+	1600029O15Rik	6.12614	-3.22048	0.000160362	0.013474
chr14	70184796	70205352	-	Rhobtb2	0.642717	5.27734	0.000164139	0.0137402
chr14	56318845	56332329	-	Tgm1	0.584808	7.28967	0.0001727	0.0140409
chr9	45820902	46032277	+	Sik3	0.590107	6.15259	0.000168974	0.0140409
chrX	96237919	96270067	+	Stard8	1.27427	4.75463	0.000169934	0.0140409
chr18	42213363	42318349	+	Sh3rf2	1.60187	1.56555	0.000174059	0.0141007
chr12	86940365	86980828	+	Jdp2	1.20955	4.06287	0.000179349	0.0144773
chr2	113588831	113598805	-	Grem1	1.64559	0.753381	0.000180548	0.0145222
chr11	105153959	105212459	+	Mrc2	0.977606	3.00784	0.000182492	0.0146266
chr14	76486038	76510622	-	1200011I18Rik	0.603663	7.09503	0.00018505	0.0147792
chr17	75404868	75791109	+	Ltbp1	1.00603	2.71724	0.000190054	0.0151097
chr9	115996812	116084481	-	Tgfbr2	1.45895	0.432745	0.000190525	0.0151097
chr14	65271367	65425133	+	Kif13b	0.781591	4.99153	0.000198105	0.0156246
chr10	5151833	5326342	+	Syne1	1.28071	1.78426	0.000199092	0.0156246
chr7	73535778	73572363	-	Aldh1a3	1.66833	0.499434	0.000205966	0.0160526
chr15	79963583	79992132	+	Tab1	0.696484	5.04943	0.000207697	0.0161319
chr15	101748965	101755166	-	Krt4	6.20746	-3.127	0.000208622	0.0161482
chr11	88825980	88828231	-	Gm15698	2.11797	-0.434259	0.000211675	0.0162731
chr3	100844158	100914089	-	Ptgfrn	0.623131	7.42563	0.000219285	0.0167442
chr15	89246835	89260358	-	BC090627	0.746032	5.03874	0.000223971	0.0169558
chr4	3605267	3718759	+	Lyn	1.03669	3.12967	0.000225088	0.0169581
chr11	62633754	62656450	+	Trim16	1.09741	3.22111	0.000226316	0.016994
chr2	30881725	30997528	-	Fnbp1	0.699835	6.11838	0.000228031	0.0170225
chr8	48912963	49075905	-	Wwc2	0.596402	6.1493	0.000229764	0.0170266
chr4	134117604	134260205	-	Man1c1	1.00577	2.48642	0.000229433	0.0170266
chr11	116197658	116274346	-	Rnf157	0.816327	3.99679	0.0002383	0.0175441
chr15	86044888	86328933	+	Tbc1d22a	0.623394	5.53367	0.00024188	0.0177499
chr1	137150150	137155049	-	Elf3	0.791526	5.60059	0.000246726	0.017974
chr19	58311181	58528956	-	Gfra1	1.26011	0.936863	0.000266929	0.0190922
chr7	88716177	88741722	+	Whamm	0.811811	4.13422	0.000269378	0.0191667
chr6	120438956	120443825	-	Cecr6	1.81221	-0.695032	0.000272684	0.0193204
chr1	75482399	75503027	-	Obsl1	0.624363	6.38986	0.0002771	0.0193303
chr16	10281841	10314061	-	Emp2	1.00682	2.86008	0.000276841	0.0193303
chr9	69879302	69885895	-	Gcnt3	1.26956	1.75326	0.000276617	0.0193303
chr18	75979831	76308218	+	Zbtb7c	1.0879	2.87014	0.000279899	0.0194655
chr4	43544384	43575455	-	Tln1	0.5389	7.73018	0.000282095	0.019558
chr2	155766760	155771100	-	Gdf5	3.46336	-2.61271	0.000283989	0.0195693
chr14	78969415	79124896	-	Dgkh	0.876724	4.40811	0.00028622	0.019663
chr8	126755293	126869622	+	Galnt2	0.612943	6.21924	0.000293611	0.019967
chr5	24218086	24236498	-	Wdr86	0.892758	3.97035	0.000294178	0.019967
chr3	57259565	57379798	-	Wwtr1	0.706929	5.62962	0.000295508	0.0199938
chr9	108108288	108166067	-	Dag1	0.618575	7.87077	0.000300502	0.0200352
chr7	127986396	128047515	+	Eef2k	0.627216	5.48399	0.000298095	0.0200352
chr13	94386845	94407713	-	Bhmt	3.00217	-2.10677	0.000300449	0.0200352
chr15	81977698	82035390	+	Srebf2	0.595261	8.64517	0.000304662	0.0201935
chr11	104469313	104531785	+	Itgb3	0.968706	2.61757	0.000305648	0.0201996
chr9	62705910	62723724	+	Calml4	0.834194	5.20996	0.000312634	0.0206011
chr15	81575277	81626699	+	Zc3h7b	0.54496	7.59923	0.000319959	0.0208407
chr14	87056129	87540921	-	Diap3	0.728923	4.70601	0.000319252	0.0208407
chr4	119095288	119126504	+	Zmynd12	6.20746	-3.13758	0.000319774	0.0208407
chr5	36039828	36071925	-	Sh3tc1	0.754348	4.63142	0.000327597	0.0212159
chr13	34271026	34437051	-	Slc22a23	1.09676	2.35545	0.00032734	0.0212159
chr12	52844708	52930523	-	Hectd1	0.659096	7.01284	0.000329307	0.0212657
chr15	98420420	98438064	-	Adcy6	0.887953	3.3551	0.000334632	0.021548
chr16	55225287	55283350	-	Zpld1	7.61024	-1.78369	0.000336727	0.0216213
chr5	121262643	121274169	+	Oas1b	2.57075	-1.91132	0.000346644	0.0221324
chr5	138187223	138200975	+	Tsc22d4	0.615136	5.55598	0.000352393	0.022436
chr11	3243299	3271395	-	Limk2	0.550379	7.19667	0.000356725	0.0226457
chr4	125168074	125391417	+	Grik3	0.723183	6.5712	0.000357691	0.0226457
chr3	87775014	87784373	+	Nes	0.595448	5.50103	0.000359742	0.022712
chr2	13197964	13413503	-	Cubn	1.13625	1.64246	0.000364086	0.0229222
chr14	76102157	76154300	-	Cog3	0.556471	6.27243	0.000374386	0.0233753
chr14	8650470	8784101	+	Flnb	0.61114	8.34072	0.000388525	0.0241722
chr16	11322996	11755566	+	Snx29	1.00019	2.55388	0.000389287	0.0241722
chr2	132694251	132706598	-	Lrrn4	0.801621	4.41096	0.000390822	0.024201
chr5	75971011	76052746	+	Kit	0.603197	5.88525	0.00039519	0.0243452
chr14	73919670	73948049	-	Nudt15	0.995667	2.17542	0.000400551	0.0244023
chr17	43705399	43749150	+	Pla2g7	1.18456	3.29889	0.000399018	0.0244023
chr17	33692651	33744709	+	Myo1f	0.669762	6.71289	0.000403541	0.0245184
chr15	78730215	78742482	+	Sh3bp1	0.770511	3.99675	0.000406872	0.0246545
chr8	96702988	96704227	+	Mt1	0.557358	8.25988	0.000420107	0.0253207
chr6	86145244	86225443	+	Tgfa	1.20877	1.88745	0.000419242	0.0253207
chr7	140912617	140968486	-	Dhx32	0.54905	6.45099	0.000423365	0.0254245
chr18	84889633	84909828	+	Fam69c	3.46336	-2.61538	0.000431194	0.0257827
chr16	21953890	21995615	-	Liph	0.638147	5.73583	0.000434656	0.0259065
chr5	116858503	116872873	-	Hspb8	0.758876	5.04409	0.000435558	0.0259065
chr2	12028286	12223547	-	Itga8	1.27264	0.551486	0.000444729	0.0262448
chr13	113590999	113657888	+	Ppap2a	0.626856	5.09922	0.000445916	0.0262464
chr14	73952592	73995949	+	Sucla2	0.523513	6.83211	0.000448241	0.0263146
chr15	76491070	76498626	+	Kifc2	0.606369	5.17152	0.000451706	0.0264494
chr18	74088140	74224603	-	Mapk4	0.679168	4.9627	0.000454666	0.0265539
chr7	87856468	87948217	-	Iqgap1	0.544221	7.69457	0.000457955	0.0266085
chr2	103294060	103325310	-	Cat	0.553259	6.24058	0.000463008	0.0268331
chr14	71054052	71166435	-	Xpo7	0.535754	8.26056	0.000485499	0.0277804
chr7	25247518	25260892	+	Plaur	0.606702	5.58425	0.000495703	0.0282214
chr10	83989049	83996633	-	Ckap4	0.516535	7.68783	0.000514029	0.0288907
chr15	81702892	81745567	+	Aco2	0.522735	8.33703	0.000512834	0.0288907
chr5	105844793	105915208	+	Lrrc8b	1.18898	2.39202	0.000522973	0.0291858
chr18	61457789	61560085	-	Ppargc1b	0.847464	2.9929	0.000544062	0.0299924
chrX	98644447	98648880	+	Itgb1bp2	2.60801	-2.13763	0.000586623	0.0320262
chr7	39005672	39013013	-	Plekhf1	0.71125	4.4807	0.000592696	0.0322022
chr4	43519897	43526597	+	Car9	1.39834	0.363139	0.000594616	0.032229
chr7	137720997	137908296	+	Tacc2	0.551587	7.10059	0.000618221	0.0333202
chr14	72937759	73109810	-	Fndc3a	0.58538	7.17708	0.00061917	0.0333202
chr3	138405158	138567388	+	Tspan5	0.645967	5.32685	0.000626248	0.0335414
chr7	29161802	29164247	-	Zfp36	0.618602	4.86101	0.000644029	0.0342502
chr3	87885972	87924970	+	Iqgap3	0.537294	6.03009	0.000658345	0.0344579
chr7	19797886	19809525	+	Gpr4	0.611311	5.12341	0.000656171	0.0344579
chr4	53453284	53635350	+	Slc44a1	0.693535	5.19519	0.000658606	0.0344579
chr10	28388200	28602555	+	Themis	1.24217	1.72658	0.000651005	0.0344579
chr18	24812191	24860057	+	Mocos	1.49009	1.62074	0.000653522	0.0344579
chr4	9771518	9789492	+	Gdf6	6.03997	-3.32401	0.000655377	0.0344579
chr15	89118666	89145742	-	Sbf1	0.509048	7.32949	0.000710777	0.0363461
chr10	75236866	75244159	-	Gstt3	0.876468	3.68283	0.000705978	0.0363461
chr10	83834063	83903216	-	Nuak1	0.972223	3.51597	0.000710644	0.0363461
chr17	79152245	79234721	-	Heatr5b	0.592323	5.48882	0.000716427	0.03647
chr7	91029004	91032851	-	Mesdc1	0.572063	6.55555	0.000741875	0.0374283
chr1	172574662	172612920	+	Olfml2b	1.83199	-0.540392	0.000770878	0.0387187
chr9	72950204	72952250	+	2410004A20Rik	0.724731	7.40769	0.000787109	0.0393589
chr7	107641853	107650682	+	Ucp2	0.56169	7.73689	0.000823928	0.0407493
chr10	84218792	84369281	+	Rfx4	0.950637	2.16969	0.000821661	0.0407493
chr11	69579413	69597528	+	Zbtb4	1.03085	1.88069	0.000823646	0.0407493
chr16	76291106	76373294	-	Nrip1	1.18508	2.69661	0.000830557	0.0409874
chr1	75243615	75260783	-	Ptprn	0.933096	3.5124	0.000839529	0.0413399
chr15	98957275	99042897	+	Spats2	0.556091	5.98062	0.000851972	0.0417706
chr14	55341051	55400723	-	Slc7a8	1.08318	1.15718	0.000851503	0.0417706
chr8	96696517	96697467	+	Mt2	0.5287	8.79793	0.000867378	0.0420993
chr7	80520405	80564785	+	Rgma	0.944436	2.16341	0.000872815	0.0421525
chr15	94408378	94420255	-	Twf1	0.48758	8.01324	0.000883105	0.0424468
chr17	29964902	30024827	-	Mdga1	0.715231	4.06653	0.000887607	0.0425036
chr17	47573587	47607587	+	AI661453	0.936239	4.15294	0.000894506	0.0426395
chr7	133728521	133732606	+	Apobr	0.791042	3.36725	0.000906427	0.0429498
chr9	62686593	62699809	+	Cln6	0.668663	4.65701	0.000915675	0.0432221
chr16	87699198	87733591	+	Bach1	0.678256	5.75199	0.000937559	0.0439843
chr6	34659443	34725469	+	Cald1	0.768688	5.23926	0.000934823	0.0439843
chr9	95301344	95307689	-	Chst2	1.40595	0.908181	0.00093799	0.0439843
chr7	119369349	119498708	+	Mical2	1.11136	0.82138	0.000940502	0.0440108
chr15	82639054	82742564	-	Tcf20	0.580011	8.90584	0.00094975	0.0443436
chr15	89330287	89390691	+	Shank3	0.642272	5.0305	0.000951538	0.0443436
chr7	20281592	20284515	-	Apoe	0.495721	9.29552	0.000973284	0.0445561
chr8	108129128	108146118	+	Fam65a	0.638668	4.51325	0.00097371	0.0445561
chr7	86644911	86679289	+	AI854517	0.940814	2.65654	0.000977781	0.0445561
chr5	110973363	111050401	+	Galnt9	1.10149	1.71859	0.000972105	0.0445561
chr15	82956407	82979766	-	Poldip3	0.476702	8.86711	0.000985357	0.0448109
chr14	70945057	70948742	+	Reep4	0.553373	5.66483	0.000996998	0.0451233
chr9	108941140	108960238	+	Shisa5	0.636113	4.65039	0.000998214	0.0451233
chr2	113167892	113556924	+	Fmn1	1.51468	1.53275	0.00100713	0.045323
chr9	49148766	49215319	+	Drd2	3.27282	-2.79044	0.00100865	0.045323
chr11	114588725	114619200	+	Dnaic2	1.05158	1.67636	0.00103027	0.0459294
chr2	128124398	128255087	-	Gm14005	2.15509	-1.27784	0.00103013	0.0459294
chr14	70838554	70843278	-	Polr3d	0.497934	6.67717	0.00104729	0.0464506
chr4	138011062	138016041	+	Camk2n1	1.06371	2.38511	0.00104776	0.0464506
chr11	88833951	88834328	+	2210409E12Rik	0.939961	2.94151	0.00107245	0.0473429
chr8	32222317	32241945	+	Rnf122	0.951583	2.65939	0.0010912	0.0477263
chr4	43591606	43600359	+	Rgp1	0.543863	5.84706	0.00110116	0.0479546
chr5	24092567	24098304	+	Chpf2	0.667215	4.51702	0.00110588	0.0480674
chr16	93712151	93810833	+	Dopey2	0.569189	5.26799	0.00111516	0.0482286
chr2	30700886	30736767	+	Prrx2	1.10119	1.97081	0.00111355	0.0482286
chr5	143200557	143579066	-	Tnrc18	0.568524	6.07576	0.00113162	0.0486253
chr1	177592558	177622721	-	Opn3	1.43976	-0.185047	0.00113078	0.0486253
chr15	76426237	76438021	-	Cpsf1	0.471031	7.90485	0.00113408	0.0486385
chr11	102748649	102758514	-	Gfap	1.43774	-0.437491	0.00116186	0.0497355
chr9	31233780	31271823	-	Tmem45b	1.72974	-0.688813	0.00116437	0.0497487
chr4	41442636	41450109	-	AI464131	0.667845	4.19119	0.00116739	0.0497835

## Sheet: 230_downregulated_genes
Chr	Start	End	Strand	Gene	logFC	logCPM	PValue	FDR
chr5	105242186	105289087	-	Zfp951	-3.5929	2.82702	5.06941e-22	3.81929e-18
chr7	149761436	149764051	-	H19	-4.51127	0.891938	6.13354e-21	3.46576e-17
chr14	49277858	49282547	-	Otx2	-1.899	3.60649	1.68411e-15	5.43776e-12
chr3	137527562	137529886	+	H2afz	-1.29694	5.80397	9.9484e-15	2.81067e-11
chr14	68737601	68743061	-	Nefm	-4.65451	0.0621604	5.88408e-14	1.47769e-10
chr8	112666437	112692106	-	Calb2	-3.18512	1.13443	8.83297e-14	1.99643e-10
chr18	35020860	35024610	+	Egr1	-1.31937	5.25467	2.02587e-13	4.1626e-10
chr6	23022172	23082986	-	Aass	-1.99386	4.38738	1.17325e-11	1.76785e-08
chr5	137217633	137358977	-	Emid2	-2.13654	2.54645	1.19735e-10	1.59191e-07
chr5	129602624	129710474	+	Gpr133	-1.40291	4.11419	1.81224e-10	2.27557e-07
chr12	89131277	89135166	+	Gm2022	-2.95044	0.305322	2.61284e-10	3.10818e-07
chr3	96050607	96052432	+	Hist2h3c1	-2.23027	1.77152	3.29521e-10	3.72392e-07
chr5	135767573	135825861	-	Fkbp6	-2.54847	1.31868	5.03522e-10	5.173e-07
chr16	22920294	22939841	+	Fetub	-1.92433	2.03362	5.59513e-10	5.49831e-07
chr4	147047611	147076662	-	Zfp534	-1.23126	6.17796	6.64339e-10	6.25641e-07
chr7	110397851	110403414	-	Usp-ps	-5.38089	-1.56785	2.70327e-09	2.34997e-06
chr3	130813388	130926249	+	Lef1	-1.61361	2.48293	3.44977e-09	2.7847e-06
chrX	132528358	132529898	+	Arxes2	-1.12482	4.82128	6.98957e-09	5.26594e-06
chr9	65738129	65751358	+	2810417H13Rik	-1.14403	4.89128	9.55519e-09	6.74895e-06
chr4	122624093	122638431	-	Mfsd2a	-3.74231	-1.36708	4.24361e-08	2.33937e-05
chr7	110398599	110401019	-	Dub2a	-7.20163	-2.1145	6.06193e-08	3.26218e-05
chrX	138662735	138674235	+	Nxt2	-1.20813	4.03985	1.22652e-07	6.1604e-05
chr3	135101722	135130142	+	Ube2d3	-0.775596	8.55975	2.12622e-07	9.80753e-05
chrX	70331631	70342434	-	Xlr3a	-3.69191	-1.41706	2.59928e-07	0.000115194
chr7	146082518	146101189	-	Bnip3	-0.924363	5.44913	2.66646e-07	0.000115899
chrX	147079845	147091979	-	Tro	-0.974948	5.4455	3.05945e-07	0.000128055
chrX	72759635	72780285	+	Vbp1	-0.785528	6.67248	3.58688e-07	0.000146286
chr6	89046108	89060031	+	4933427D06Rik	-2.22162	-0.0319293	4.49328e-07	0.000172131
chr17	50418718	50432924	-	Dazl	-1.39079	2.43986	4.62003e-07	0.000174037
chr7	80830377	80831449	-	Gm4971	-2.04329	0.421833	5.10632e-07	0.000189202
chr9	65208866	65228184	+	Gm514	-1.18359	3.55613	6.4621e-07	0.000228213
chr4	146064712	146094024	+	Gm13051	-1.09092	4.68811	6.70513e-07	0.000233153
chr2	125498835	125501378	+	Eid1	-1.08308	5.24934	8.43403e-07	0.000288827
chr14	121310415	121347266	+	Ipo5	-0.713286	8.90161	8.62223e-07	0.000290865
chrX	76868569	76916774	-	Mageb16	-2.64863	0.577831	8.97231e-07	0.000293902
chr4	146986044	147016617	-	2610305D13Rik	-0.949167	7.10033	9.8205e-07	0.000308282
chr12	73982095	74018752	-	4930447C04Rik	-1.80733	2.19042	1.15797e-06	0.000348075
chr3	54985965	55013879	+	Sohlh2	-1.49746	3.50195	1.1644e-06	0.000348075
chr18	57514386	57552373	+	Prrc1	-0.816775	6.04133	1.17041e-06	0.000348075
chr14	122874605	122879550	+	Zic2	-1.29167	4.66724	1.26584e-06	0.000371564
chr14	122506303	122558825	+	Tm9sf2	-0.79327	6.01951	1.33308e-06	0.000386285
chr7	152082436	152086856	+	Fgf15	-1.1264	3.52137	1.50985e-06	0.000429519
chr12	89509079	89512941	-	Gm5662	-2.40881	1.12448	1.58146e-06	0.000441286
chr6	71163933	71212275	-	Smyd1	-1.34301	2.28211	1.67886e-06	0.000462752
chr4	101613011	101615788	+	Gm12794	-3.25256	-1.5127	1.87349e-06	0.000510177
chr7	147963127	147973753	-	Syce1	-1.43071	3.32977	1.92096e-06	0.000516875
chr12	66137320	66164373	+	Prpf39	-0.726617	6.69494	2.29483e-06	0.000610208
chr6	127075726	127101066	-	Ccnd2	-1.05363	5.48201	2.65572e-06	0.000674433
chr13	62231249	62275296	+	Zfp808	-1.12944	5.21003	3.03773e-06	0.000754492
chr11	120809797	120820314	+	Slc16a3	-0.802799	6.60492	3.1385e-06	0.000771047
chr1	74408681	74415895	+	Gm216	-1.37463	2.61427	5.29648e-06	0.00115107
chr1	180249283	180252824	+	Fam36a	-1.03679	4.13281	5.38151e-06	0.00115841
chr19	29772430	29782796	+	Mlana	-2.01778	0.629622	5.60216e-06	0.00119453
chr2	69877182	70267252	+	Myo3b	-1.69815	1.01918	6.19117e-06	0.00130778
chr12	66163418	66174925	-	Fkbp3	-0.68174	6.81945	6.32834e-06	0.00131223
chr8	66403490	66430967	-	Gm4975	-2.20228	0.32597	6.38865e-06	0.00131269
chr8	47060892	47082213	+	Ufsp2	-1.19011	3.2129	6.46293e-06	0.00131599
chrX	7455431	7460558	+	Pim2	-0.781731	5.60855	6.58498e-06	0.00132887
chr4	146514185	146556724	+	1700029I01Rik	-1.32097	3.90294	7.31968e-06	0.0014386
chr1	93041679	93067372	+	Rbm44	-1.52914	1.03777	8.8517e-06	0.00169548
chr10	127496037	127514310	+	Ptges3	-0.658335	8.36404	9.64411e-06	0.00183173
chr15	27584825	27611297	-	Fam105a	-2.86873	-1.39039	1.00885e-05	0.00190017
chr19	30307446	30314172	+	Mbl2	-4.16295	-1.90163	1.03697e-05	0.00192761
chr1	21230669	21255640	+	Gsta3	-1.16754	3.14904	1.14355e-05	0.0020844
chr6	83187368	83254939	+	Slc4a5	-1.47223	2.13349	1.1955e-05	0.00216165
chr5	120908210	120922772	-	Sdsl	-4.51661	-2.41685	1.40864e-05	0.00240165
chr19	43913292	43915335	+	Gm10768	-2.94346	-1.53849	1.41323e-05	0.00240165
chr17	57092912	57121549	-	Acer1	-1.79375	-0.0014277	1.45863e-05	0.00242412
chr18	71413285	72510723	-	Dcc	-2.88366	-1.59079	1.54309e-05	0.00252731
chr1	74421776	74432625	+	Slc11a1	-1.62415	2.11122	1.67867e-05	0.00269087
chr3	14886425	14900770	+	Car2	-1.06379	6.70192	1.81645e-05	0.00276497
chr15	96013230	96033901	+	Gm4371	-1.7355	0.38197	1.84026e-05	0.0027729
chr7	11746991	11751497	-	Zscan4d	-2.37188	1.74608	1.99123e-05	0.00292376
chrX	83495594	83501558	-	Mageb4	-2.34858	-0.505936	2.03959e-05	0.00297138
chrX	106290745	106357806	+	Sh3bgrl	-1.08334	3.30883	2.07862e-05	0.00299242
chrX	50341254	50374837	+	Hprt	-2.35581	-1.07585	2.28624e-05	0.00322005
chr7	110565209	110567688	+	Usp17l5	-2.13664	-0.528949	2.26566e-05	0.00322005
chr6	49345602	49419501	+	Stk31	-1.44613	1.74939	2.29373e-05	0.00322005
chr5	32913543	32989439	+	Yes1	-0.831721	6.53639	2.37207e-05	0.00330948
chr6	131234406	131243262	-	Magohb	-1.57851	1.19236	2.51052e-05	0.00345992
chr9	120058859	120085209	+	Mobp	-1.40646	1.36366	2.74498e-05	0.00371509
chr1	95047931	95057447	-	2310007B03Rik	-6.52169	-2.79764	2.9541e-05	0.00390459
chr4	44134764	44136995	+	Gm12504	-1.22577	2.44083	3.14987e-05	0.00408495
chr4	145658643	145696039	-	Gm13247	-1.06559	5.68536	3.47962e-05	0.0044433
chr18	47081468	47093876	+	Gm949	-0.894975	4.47988	3.62153e-05	0.00449747
chrX	78315982	78343214	+	Tmem47	-1.07135	4.11169	3.8774e-05	0.00476287
chr9	44925958	44938153	+	Scn2b	-1.0816	2.51428	4.42707e-05	0.00526635
chr2	55289566	55447936	+	Kcnj3	-1.91611	1.0067	4.53929e-05	0.00537157
chrX	137342845	137347972	-	Tex13	-6.32241	-2.99712	5.05913e-05	0.00580438
chr7	54116632	54133512	+	Ldhc	-1.82949	-0.343697	5.16047e-05	0.00589076
chr3	105531199	105604254	-	Rap1a	-0.995834	3.16705	5.19603e-05	0.00590154
chrX	48245821	48295887	-	Frmd7	-1.64845	-0.112927	5.57967e-05	0.00630559
chr6	97757051	97971352	+	Mitf	-0.92897	4.13853	6.39052e-05	0.00704578
chr1	171902437	172019075	-	Ddr2	-1.47889	0.954872	6.68044e-05	0.00725919
chr5	128263860	128938937	-	Tmem132d	-2.17774	-0.561229	6.81372e-05	0.00733351
chr1	59573107	59691353	+	Gm973	-1.78521	-0.377902	6.87483e-05	0.00736422
chr15	103070862	103075015	+	Gm10052	-0.640086	6.34073	6.95796e-05	0.00738328
chr1	162132497	162143023	-	Cacybp	-0.578384	8.89628	7.06212e-05	0.00738973
chr10	115254339	115286949	+	Tspan8	-2.19696	-1.08993	7.31291e-05	0.00758195
chr4	146506201	146554688	+	Gm13139	-1.28281	3.3377	7.45866e-05	0.00769775
chr10	128258826	128314694	+	Sarnp	-0.755057	4.56007	7.52571e-05	0.00772956
chr14	123290081	123312387	-	A2ld1	-1.00403	3.02952	8.37649e-05	0.00843897
chr11	17157620	17169179	+	C1d	-0.719639	5.04659	9.16104e-05	0.0089249
chr3	30645214	30666096	+	Samd7	-2.61606	-1.82716	9.53876e-05	0.00919233
chr12	88855265	88859215	+	Gm8300	-2.00178	0.682904	9.64379e-05	0.00923597
chr14	66019509	66044309	-	Pnoc	-6.32241	-3.00246	9.82715e-05	0.00937187
chr3	159158396	159192919	+	Depdc1a	-1.13069	2.44872	0.000101513	0.00964032
chr7	11983263	11987667	+	Zscan4f	-1.99647	-0.324322	0.00010196	0.00964224
chr5	21168720	21207163	-	Napepld	-0.739469	4.6581	0.000113982	0.0106464
chr8	112603633	112616652	+	Zfp612	-1.10555	2.02661	0.000119895	0.011106
chr2	29921993	29928097	+	Set	-0.559468	9.8509	0.000122662	0.0112243
chr17	10512783	10514006	+	B930003M22Rik	-1.76219	-0.449999	0.000124353	0.0112877
chr13	67506649	67522354	-	Zfp459	-0.625354	5.8064	0.000124017	0.0112877
chr10	99803471	99804396	+	Gm4303	-3.56487	-2.46519	0.000133631	0.0118963
chr10	99803471	99804396	+	Gm4305	-3.56487	-2.46519	0.00013369	0.0118963
chr10	99803471	99804396	+	Gm4307	-3.56487	-2.46519	0.000133687	0.0118963
chr11	83037077	83040086	+	AI662270	-1.31669	1.23526	0.00013307	0.0118963
chr14	119384206	119498656	-	Uggt2	-1.68753	-0.402724	0.000146832	0.0127642
chr4	146927385	146959310	+	Gm13154	-0.713792	6.87075	0.000148618	0.01287
chr2	172919109	172945026	-	Ctcfl	-1.83915	-0.393591	0.000149484	0.0128956
chr3	102877936	102903643	+	Ampd1	-2.26099	-1.27846	0.000155773	0.0132855
chr9	83672298	83699912	-	Elovl4	-1.20008	2.08353	0.000157331	0.0132855
chr2	51893632	51912201	+	Tnfaip6	-1.70825	-0.437591	0.000166946	0.0139237
chr17	35245244	35248898	+	Ly6g5c	-1.81823	-0.467303	0.000172305	0.0140409
chr18	42035349	42110848	-	Prelid2	-1.17053	1.52427	0.000171808	0.0140409
chr8	128258102	128272135	+	Ntpcr	-0.940311	3.34771	0.000170372	0.0140409
chrX	108501800	108651554	-	Rps6ka6	-0.624842	6.17731	0.000171295	0.0140409
chr11	94638530	94693316	-	Tmem92-ps	-1.89441	-0.138993	0.000198565	0.0156246
chr7	11379589	11384414	-	Zscan4a	-2.14684	1.87657	0.000205493	0.0160526
chr8	37552244	37576067	+	6430573F11Rik	-2.03119	-0.840385	0.00021001	0.0162001
chr1	4797973	4836816	+	Lypla1	-0.634345	7.30022	0.000214669	0.0164473
chr7	134277215	134281331	-	Spn	-0.848245	5.45786	0.000221844	0.0168825
chr1	40141612	40182070	+	Il1r2	-4.30448	-2.62751	0.000224307	0.0169558
chr13	47107925	47110219	-	Nhlrc1	-1.05316	1.93127	0.000228202	0.0170225
chr8	125935463	125945910	+	Tubb3	-0.582134	7.45428	0.000236731	0.0174856
chr3	93600319	93601432	+	Tdpoz4	-2.61606	-1.82655	0.000247062	0.017974
chr19	12648014	12664186	+	Fam111a	-0.762386	5.32592	0.000247319	0.017974
chr2	162813216	162839863	+	Sgk2	-1.21675	2.29274	0.000248562	0.0180064
chr11	7106095	7113926	-	Igfbp3	-0.882584	3.74775	0.000249462	0.0180139
chrX	100626855	100680296	+	Tsix	-0.841283	4.36881	0.000253957	0.0182801
chr5	28532002	28564413	-	Cnpy1	-0.886525	4.55162	0.000259788	0.0186404
chr5	150331253	150414469	+	Wdr95	-1.90533	-0.518743	0.000269666	0.0191667
chr16	8409368	8425229	-	Cldn26	-6.00498	-3.31942	0.000273904	0.0193303
chr9	107576804	107581923	-	Gnat1	-1.3472	0.851394	0.000276636	0.0193303
chr7	139787921	139791320	-	Nkx1-2	-2.88942	-2.15286	0.000283598	0.0195693
chrX	71516154	71518474	+	Rpl10	-0.753749	4.54045	0.000288721	0.0197748
chr10	119798330	119913991	-	Hmga2	-1.03472	2.67352	0.000291401	0.019898
chr15	103070884	103075386	+	Gm5643	-0.569035	6.75058	0.000296342	0.0199938
chr13	49063480	49065274	+	C030044B11Rik	-0.899107	3.04809	0.00030035	0.0200352
chr8	84239098	84646460	+	Inpp4b	-6.09113	-3.22957	0.000301754	0.0200596
chr14	19103655	19116514	+	Nkiras1	-0.631311	5.17743	0.000317429	0.0208407
chr6	129483209	129492349	+	Gabarapl1	-0.73749	4.1625	0.000340958	0.021831
chr13	64838898	65005196	-	Cntnap3	-1.66407	-0.525186	0.000365269	0.0229328
chr8	127536896	127558092	+	Tsnax	-0.565342	6.25866	0.000373244	0.0233686
chr7	67114462	67119317	-	D7Ertd715e	-1.04829	4.26786	0.000395306	0.0243452
chr11	67051530	67073948	+	Myh4	-1.92284	-1.11285	0.000400012	0.0244023
chr9	18096710	18118444	+	Chordc1	-0.546602	6.51019	0.000399529	0.0244023
chr16	22245813	22266002	-	Tra2b	-0.520338	7.50896	0.000424078	0.0254245
chr2	70400220	70440069	+	Gad1	-1.31997	1.42459	0.000438642	0.0260215
chr1	168323741	168339959	-	Pogk	-1.28744	0.716207	0.000440459	0.0260609
chr16	56015620	56029830	-	Pcnp	-0.549631	6.05139	0.000457367	0.0266085
chr13	61872939	61888642	+	BC052688	-2.97981	-2.45899	0.000470597	0.0271506
chr5	76741170	76760136	-	Pdcl2	-1.6486	0.376378	0.000470888	0.0271506
chr9	103111205	103132616	-	Trf	-0.904238	2.84599	0.000473645	0.02724
chr14	68701940	68705794	+	Nefl	-0.617102	5.51301	0.000478203	0.0274324
chr14	119274741	119322389	-	Dzip1	-0.936504	3.3562	0.000490301	0.0279843
chr7	13911015	13946017	+	Pla2g4c	-0.99771	2.26485	0.00051238	0.0288907
chr4	101091893	101140376	+	Ak4	-0.674437	6.36235	0.000515129	0.0288907
chr10	77492775	77506325	-	Aire	-0.652508	4.90211	0.000514074	0.0288907
chr7	91763563	91827861	-	Zfand6	-0.545006	6.02274	0.000512928	0.0288907
chr10	77505031	77526360	+	Dnmt3l	-0.531022	8.99395	0.000522351	0.0291858
chr13	23776067	23784349	+	Hist1h2bc	-0.753878	3.97552	0.000528325	0.0294119
chr6	85849043	85854932	-	1700019G17Rik	-0.992999	1.8859	0.000538382	0.0298981
chr9	35349432	35366055	-	Ddx25	-0.979355	2.99486	0.000541772	0.0299392
chr6	106719131	106732468	+	Trnt1	-0.559605	6.3845	0.000540828	0.0299392
chr4	117429263	117438271	-	Klf17	-1.91491	-0.710549	0.000551083	0.0302685
chr7	148612349	148615319	-	Cend1	-1.06853	1.92034	0.000551748	0.0302685
chr11	43233749	43239483	-	Pttg1	-1.27966	4.34494	0.000562204	0.0307674
chr9	92437060	92503265	+	Plod2	-0.621255	5.01352	0.000591655	0.0322022
chr14	118511132	118531987	-	Tgds	-0.822636	3.14519	0.000611627	0.0330718
chr4	147128082	147183897	-	Gm13157	-0.678122	6.32675	0.000623347	0.0334653
chr14	57893870	58017320	-	Cryl1	-0.97818	2.93917	0.000629747	0.0336491
chr15	9365782	9395790	+	Capsl	-1.01302	2.53766	0.000640894	0.0341639
chr14	122858381	122864880	-	Zic5	-0.870083	2.9459	0.000656872	0.0344579
chr6	50060239	50148597	+	Mpp6	-0.585048	5.997	0.000663236	0.03462
chr11	101860966	101888269	-	Mpp3	-1.29228	0.446985	0.000670352	0.0349108
chr7	11486088	11490399	-	Zscan4b	-2.07058	-0.810453	0.000680705	0.0353685
chr8	128822478	128919877	+	Slc35f3	-2.07506	-1.56363	0.000685453	0.0355335
chr13	62618156	62659959	-	Zfp934	-1.12471	1.91607	0.00068902	0.0356367
chr9	13424432	13513977	+	Maml2	-0.850996	3.29391	0.000708281	0.0363461
chr14	122277827	122420257	+	Ubac2	-0.610102	5.14574	0.000709014	0.0363461
chr19	45822223	45824053	-	Npm3	-0.579269	5.35411	0.000714755	0.036467
chr10	88138014	88145768	-	Spic	-1.19759	1.0097	0.000730209	0.037088
chr13	19715043	19724692	+	Sfrp4	-0.820287	3.22542	0.00073311	0.0371519
chr3	142257810	142282140	+	Gbp1	-2.61606	-1.82648	0.000739521	0.037393
chr14	118536348	118563454	+	Gpr180	-0.769991	3.46775	0.000769926	0.0387187
chr2	109742552	109753476	-	Gm13939	-1.0123	1.86308	0.000778109	0.0389952
chr9	105892648	105999022	-	Col6a4	-1.05267	3.11642	0.000793653	0.0395986
chr11	33052510	33063056	-	Npm1	-0.480161	9.89428	0.000822377	0.0407493
chr1	90651464	90652308	+	2410088K16Rik	-1.31772	0.557676	0.000858081	0.0419791
chr2	66511482	66622967	-	Scn7a	-6.09113	-3.24237	0.00086985	0.0420993
chr7	11591093	11595896	+	Zscan4c	-2.38888	1.37499	0.000869727	0.0420993
chr4	95709350	95744231	-	Cyp2j13	-1.62342	-0.793761	0.000868955	0.0420993
chr4	57581119	57730000	+	Palm2	-0.989117	3.0252	0.000867901	0.0420993
chrX	104978090	105011673	-	2610002M06Rik	-1.06787	1.97713	0.000877234	0.0422756
chr13	81922290	81936156	+	Cetn3	-0.535902	5.96562	0.000884544	0.0424468
chr15	96020904	96028405	-	2610037D02Rik	-1.37546	0.309764	0.000890708	0.0425619
chr15	103070862	103075386	+	Hnrnpa1	-0.516952	6.87005	0.000896581	0.0426395
chr3	68839215	68848664	-	Trim59	-0.506388	7.33045	0.000897991	0.0426395
chr4	129662321	129699877	+	Bai2	-0.919363	2.97172	0.000915997	0.0432221
chrX	70279319	70282442	-	Pnma5	-0.736885	5.11792	0.00095442	0.0443864
chr7	99889215	99889969	-	4632427E13Rik	-1.69637	-0.877601	0.000967449	0.0445561
chrX	34753799	34762253	-	Rhox1	-1.62009	0.157538	0.000976246	0.0445561
chr11	55064111	55125759	-	Fat2	-1.45258	0.722713	0.000976467	0.0445561
chrX	91612492	91662431	+	Apoo	-1.35973	0.583806	0.000968401	0.0445561
chr2	119859168	119868768	+	Pla2g4b	-1.00524	1.70281	0.000964931	0.0445561
chrX	7581326	7595618	-	Glod5	-0.910284	2.52507	0.00097369	0.0445561
chr4	140940525	140954621	-	Clcnka	-1.69637	-0.882129	0.000989639	0.0449153
chr12	89558565	89560206	-	Gm5039	-1.9149	0.798508	0.00100592	0.045323
chr1	122499063	122504568	+	En1	-1.60422	-0.372477	0.00101434	0.0454884
chr7	52872975	52876427	+	Fut1	-1.22036	0.745269	0.00102976	0.0459294
chr18	43691061	43847427	-	Jakmip2	-1.33334	0.847629	0.00104813	0.0464506
chr14	121685562	121778452	-	Stk24	-0.555586	5.60543	0.00105416	0.0466264
chr4	143947866	143954322	+	Gm13119	-2.32878	-0.367644	0.00108432	0.0476804
chr18	21159841	21186724	+	Rnf138	-0.52681	6.44065	0.00108429	0.0476804
chr10	120294684	120300384	+	Gm15910	-1.97378	-1.64624	0.00108986	0.0477263
chrX	109752035	109812260	-	Pof1b	-1.92284	-1.1147	0.00109349	0.0477263
chr7	147255778	147268200	-	Caly	-1.80664	-1.11194	0.00109381	0.0477263
chr5	138721736	138753621	+	Stag3	-0.819127	4.08237	0.00111599	0.0482286
chr3	140872967	140875319	-	Pdha2	-1.67197	-0.415576	0.00112038	0.0483259
