# Supplementary material for: HSA21 Single-Minded 2 (Sim2) Binding Sites Co-Localize with Super-Enhancers and Pioneer Transcription Factors in Pluripotent Mouse ES Cells
Source: PLoS One. 2015 May 8;10(5):e0126475. doi: 10.1371/journal.pone.0126475 (PMC4425456; doi:10.1371/journal.pone.0126475)
Supplement: S4 Table — (XLSX) [file pone.0126475.s006.xlsx]

## Sheet: Sheet1
Sim2 target						Associated Sim2 peak						Distance from peak (bp)
Gene name	Chr.	Start	End	logFC	FDR	PeakID	Replicates	Chr.	Start	End	Annotation
Adcy6	chr15	98420420	98438064	0.887953	0.021548	Merged-chr15-98430853-1	A6_B8	chr15	98430803	98430903	exon	7211
Aire	chr10	77492775	77506325	-0.652508	0.0288907	Merged-chr10-77511025-1	A6_B8	chr10	77510975	77511075	intron	-4670
Arid1b	chr17	4995073	5347656	0.654655	0.00712005	Merged-chr17-4948580-1	A6_B8	chr17	4948530	4948630	Intergenic	-46493
						Merged-chr17-5405236-1	A6_B8_C4	chr17	5405186	5405286	Intergenic	410163
Capsl	chr15	9365782	9395790	-1.01302	0.0341639	Merged-chr15-9382771-1	A6_B8	chr15	9382721	9382821	intron	16989
Cdh13	chr8	120807654	121847348	2.04927	0.00736805	Merged-chr8-120918393-1	A6_B8	chr8	120918343	120918443	intron	110739
						Merged-chr8-120933486-1	A6_B8	chr8	120933436	120933536	intron	125832
Crtc3	chr7	87731517	87833763	1.7019	0.00738973	Merged-chr7-87891464-1	A6_B8	chr7	87891414	87891514	intron	-57701
Cyp2j13	chr4	95709350	95744231	-1.62342	0.0420993	Merged-chr4-95756504-1	A6_B8	chr4	95756454	95756554	Intergenic	-12273
Fignl2	chr15	100880624	100884830	0.882522	1.58507e-05	Merged-chr15-100912786-1	A6_B8	chr15	100912736	100912836	Intergenic	-27956
Flnb	chr14	8650470	8784101	0.61114	0.0241722	Merged-chr14-8786682-1	A6_B8	chr14	8786632	8786732	Intergenic	136212
Fndc3a	chr14	72937759	73109810	0.58538	0.0333202	Merged-chr14-73245942-1	A6_B8_C4	chr14	73245892	73245992	Intergenic	-136132
Frmd4b	chr6	97236860	97567651	0.95016	0.00098824	Merged-chr6-97616969-1	A6_B8_C4	chr6	97616919	97617019	Intergenic	-49318
Gm14005	chr2	128124398	128255087	2.15509	0.0459294	Merged-chr2-128256680-1	A6_B8	chr2	128256630	128256730	Intergenic	-1593
Gm4371	chr15	96013230	96033901	-1.7355	0.0027729	Merged-chr15-96084454-1	A6_B8	chr15	96084404	96084504	Intergenic	71224
						Merged-chr15-96010075-1	A6_B8	chr15	96010025	96010125	Intergenic	-3155
						Merged-chr15-96074815-1	A6_B8	chr15	96074765	96074865	Intergenic	61585
Gm973	chr1	59573107	59691353	-1.78521	0.00736422	Merged-chr1-59642062-1	A6_B8	chr1	59642012	59642112	intron	68955
Gpr133	chr5	129602624	129710474	-1.40291	2.27557e-07	Merged-chr5-129662108-1	A6_B8	chr5	129662058	129662158	intron	59484
						Merged-chr5-129536187-1	A6_B8	chr5	129536137	129536237	Intergenic	-66437
Grik3	chr4	125168074	125391417	0.723183	0.0226457	Merged-chr4-124813759-1	A6_B8	chr4	124813709	124813809	Intergenic	-354315
						Merged-chr4-125194042-1	A6_B8	chr4	125193992	125194092	intron	25968
						Merged-chr4-124821950-1	A6_B8	chr4	124821900	124822000	Intergenic	-346124
Igfbp3	chr11	7106095	7113926	-0.882584	0.0180139	Merged-chr11-8475863-1	A6_B8	chr11	8475813	8475913	intron	-1361937
Itgb1bp2	chrX	98644447	98648880	2.60801	0.0320262	Merged-chrX-98677142-1	A6_B8_C4	chrX	98677092	98677192	Intergenic	32695
Itm2b	chr14	73762038	73785078	0.620902	0.00631983	Merged-chr14-73870667-1	A6_B8	chr14	73870617	73870717	Intergenic	-85589
Jdp2	chr12	86940365	86980828	1.20955	0.0144773	Merged-chr12-86816394-1	A6_B8	chr12	86816344	86816444	intron	-123660
						Merged-chr12-86961177-1	A6_B8	chr12	86961127	86961227	intron	21123
						Merged-chr12-86962262-1	A6_B8	chr12	86962212	86962312	intron	22208
Kcnq4	chr4	120370077	120419781	3.67623	6.95201e-06	Merged-chr4-120428600-1	A6_B8	chr4	120428550	120428650	Intergenic	-8819
Klf5	chr14	99697909	99712628	0.813549	0.000222699	Merged-chr14-99739553-1	A6_B8_C4	chr14	99739503	99739603	Intergenic	41644
						Merged-chr14-99909525-1	A6_B8	chr14	99909475	99909575	Intergenic	211616
						Merged-chr14-99739095-1	A6_B8_C4	chr14	99739045	99739145	Intergenic	41186
						Merged-chr14-99723993-1	A6_B8_C4	chr14	99723943	99724043	Intergenic	26084
Klhdc7a	chr4	139518087	139523941	1.10505	0.00444975	Merged-chr4-139558199-1	A6_B8_C4	chr4	139558149	139558249	Intergenic	-34258
Lmo2	chr2	103810443	103822035	1.83333	2.37878e-06	Merged-chr2-103833213-1	A6_B8_C4	chr2	103833163	103833263	Intergenic	22770
Mgat3	chr15	80004150	80045949	0.855952	0.000747137	Merged-chr15-80049889-1	A6_B8	chr15	80049839	80049939	Intergenic	45739
Myo1f	chr17	33692651	33744709	0.669762	0.0245184	Merged-chr17-33737012-1	A6_B8	chr17	33736962	33737062	intron	44361
Myo3b	chr2	69877182	70267252	-1.69815	0.00130778	Merged-chr2-70116985-1	B8_C4	chr2	70116935	70117035	intron	239803
Nid1	chr13	13529868	13604542	0.904175	4.10181e-05	Merged-chr13-13539238-1	A6_B8	chr13	13539188	13539288	intron	9370
Nkiras1	chr14	19103655	19116514	-0.631311	0.0208407	Merged-chr14-19160030-1	A6_B8	chr14	19159980	19160080	intron	56375
Nkx6-3	chr8	24263742	24269420	1.85154	2.30529e-23	Merged-chr8-24273809-1	B8_C4	chr8	24273759	24273859	Intergenic	10067
Npm1	chr11	33052510	33063056	-0.480161	0.0407493	Merged-chr11-33079925-1	A6_B8	chr11	33079875	33079975	Intergenic	-16719
Palm2	chr4	57581119	57730000	-0.989117	0.0420993	Merged-chr4-57807531-1	A6_B8	chr4	57807481	57807581	Intergenic	226412
Paqr8	chr1	20880702	20928837	1.10053	0.0130737	Merged-chr1-20898807-1	A6_B8	chr1	20898757	20898857	intron	18105
Parvb	chr15	84062472	84146039	0.660501	0.00157259	Merged-chr15-84070346-1	A6_B8	chr15	84070296	84070396	intron	7874
						Merged-chr15-84145311-1	A6_B8	chr15	84145261	84145361	3UTR	82839
Plekhg1	chr10	6379238	6606164	0.869029	0.00449747	Merged-chr10-6405045-1	A6_B8	chr10	6404995	6405095	intron	201119
						Merged-chr10-6756329-1	A6_B8	chr10	6756279	6756379	Intergenic	-150165
						Merged-chr10-6454466-1	A6_B8_C4	chr10	6454416	6454516	intron	151698
Ptgfrn	chr3	100844158	100914089	0.623131	0.0167442	Merged-chr3-100967534-1	A6_B8	chr3	100967484	100967584	Intergenic	-53445
Rel	chr11	23641728	23670970	1.7774	0.00110131	Merged-chr11-23702114-1	A6_B8	chr11	23702064	23702164	Intergenic	-31144
Rfx4	chr10	84218792	84369281	0.950637	0.0407493	Merged-chr10-84373758-1	A6_B8	chr10	84373708	84373808	Intergenic	72866
Ripk3	chr14	56403831	56407694	1.45262	1.02753e-09	Merged-chr14-56407764-1	A6_B8	chr14	56407714	56407814	promoter-TSS	-70
Sh3rf2	chr18	42213363	42318349	1.60187	0.0141007	Merged-chr18-42250439-1	A6_B8	chr18	42250389	42250489	intron	37076
Six1	chr12	74142813	74147699	0.945538	0.00843897	Merged-chr12-74187366-1	A6_B8_C4	chr12	74187316	74187416	Intergenic	-39667
Spsb4	chr9	96843900	96918774	1.01555	0.00843897	Merged-chr9-96927129-1	A6_B8	chr9	96927079	96927179	Intergenic	-8355
Stambpl1	chr19	34266759	34314818	1.37253	7.20514e-05	Merged-chr19-34270345-1	A6_C4	chr19	34270295	34270395	intron	3586
Synj2	chr17	5941279	6038555	1.18476	1.94792e-05	Merged-chr17-5978279-1	A6_B8	chr17	5978229	5978329	intron	37000
Tek	chr4	94405990	94541630	1.18475	0.000909554	Merged-chr4-94530148-1	A6_B8	chr4	94530098	94530198	intron	124158
Tnfaip6	chr2	51893632	51912201	-1.70825	0.0139237	Merged-chr2-51926955-1	A6_B8	chr2	51926905	51927005	Intergenic	33323
Tra2b	chr16	22245813	22266002	-0.520338	0.0254245	Merged-chr16-22413131-1	A6_B8	chr16	22413081	22413181	intron	-147129
						Merged-chr16-22416491-1	A6_B8	chr16	22416441	22416541	intron	-150489
						Merged-chr16-22315868-1	A6_B8	chr16	22315818	22315918	Intergenic	-49866
Trpm3	chr19	22213606	23064372	1.71849	0.00712005	Merged-chr19-22628417-1	A6_B8	chr19	22628367	22628467	intron	414811
						Merged-chr19-23196575-1	A6_B8_C4	chr19	23196525	23196625	Intergenic	673878
						Merged-chr19-22522612-1	A6_B8_C4	chr19	22522562	22522662	promoter-TSS	-86
						Merged-chr19-22628984-1	A6_B8	chr19	22628934	22629034	intron	415378
						Merged-chr19-23169630-1	A6_B8	chr19	23169580	23169680	Intergenic	646933
Tsc22d1	chr14	76815627	76907573	0.771562	9.80753e-05	Merged-chr14-76905822-1	A6_B8_C4	chr14	76905772	76905872	intron	90195
						Merged-chr14-76915540-1	A6_B8	chr14	76915490	76915590	intron	99913
						Merged-chr14-76787934-1	A6_B8	chr14	76787884	76787984	Intergenic	-27693
						Merged-chr14-76644396-1	A6_B8	chr14	76644346	76644446	Intergenic	-171231
Tubb2a-ps2	chr12	11889001	11889705	0.567835	0.0100947	Merged-chr12-12184247-1	A6_B8	chr12	12184197	12184297	Intergenic	-294542
Ucp2	chr7	107641853	107650682	0.56169	0.0407493	Merged-chr7-107650737-1	A6_B8_C4	chr7	107650687	107650787	TTS	8884
Xpo7	chr14	71054052	71166435	0.535754	0.0277804	Merged-chr14-71173019-1	A6_B8	chr14	71172969	71173069	Intergenic	-6584
Zbtb7c	chr18	75979831	76308218	1.0879	0.0194655	Merged-chr18-76061325-1	A6_B8_C4	chr18	76061275	76061375	intron	81494
Zc3h13	chr14	75684179	75744233	0.652313	0.00264979	Merged-chr14-75767489-1	A6_B8_C4	chr14	75767439	75767539	Intergenic	83310
1810011O10Rik	chr8	25548087	25549418	2.05887	0.00809923	Merged-chr8-25154881-1	A6_B8	chr8	25154831	25154931	intron	394537
						Merged-chr8-24864521-1	A6_B8	chr8	24864471	24864571	intron	684897
8430427H17Rik	chr2	153233196	153355707	1.17229	0.00112724	Merged-chr2-153196791-1	A6_C4	chr2	153196741	153196841	intron	158916
AI854517	chr7	86644911	86679289	0.940814	0.0445561	Merged-chr7-86642741-1	A6_B8_C4	chr7	86642691	86642791	Intergenic	-2170
Arc	chr15	74499512	74503000	0.698713	0.00242412	Merged-chr15-74483335-1	A6_B8_C4	chr15	74483285	74483385	Intergenic	19665
Atp1b2	chr11	69413251	69419462	0.904234	0.0025144	Merged-chr11-69395541-1	A6_B8_C4	chr11	69395491	69395591	intron	23921
Bhlhe40	chr6	108610622	108616919	0.780959	0.0125952	Merged-chr6-108608726-1	A6_B8_C4	chr6	108608676	108608776	intron	-1896
Bnip3	chr7	146082518	146101189	-0.924363	0.000115899	Merged-chr7-146041929-1	A6_B8	chr7	146041879	146041979	intron	59260
Chordc1	chr9	18096710	18118444	-0.546602	0.0244023	Merged-chr9-17883724-1	A6_B8	chr9	17883674	17883774	Intergenic	-212986
Cldn26	chr16	8409368	8425229	-6.00498	0.0193303	Merged-chr16-7405047-1	A6_B8_C4	chr16	7404997	7405097	intron	1020182
Cln6	chr9	62686593	62699809	0.668663	0.0432221	Merged-chr9-62676439-1	A6_B8	chr9	62676389	62676489	Intergenic	-10154
Dact1	chr12	72410870	72421094	1.02465	0.0048045	Merged-chr12-72361465-1	A6_B8	chr12	72361415	72361515	Intergenic	-49405
Diap3	chr14	87056129	87540921	0.728923	0.0208407	Merged-chr14-86796001-1	B8_C4	chr14	86795951	86796051	Intergenic	744920
Dlg5	chr14	24953174	25065142	0.655548	0.0112243	Merged-chr14-24953987-1	A6_B8	chr14	24953937	24954037	3UTR	111155
						Merged-chr14-24968334-1	A6_B8	chr14	24968284	24968384	intron	96808
Elf3	chr1	137150150	137155049	0.791526	0.017974	Merged-chr1-137114361-1	A6_B8_C4	chr1	137114311	137114411	Intergenic	40688
Fam129a	chr1	153418502	153566477	0.975921	0.000612001	Merged-chr1-153391270-1	A6_B8	chr1	153391220	153391320	Intergenic	-27232
Fam196a	chr7	142073590	142130113	1.41811	0.000612001	Merged-chr7-142123927-1	A6_C4	chr7	142123877	142123977	intron	6186
Fam53b	chr7	139903766	140004879	0.849104	0.0106464	Merged-chr7-140001164-1	A6_B8	chr7	140001114	140001214	intron	3715
Fgf15	chr7	152082436	152086856	-1.1264	0.000429519	Merged-chr7-152050289-1	A6_B8_C4	chr7	152050239	152050339	3UTR	-32147
Fnbp1	chr2	30881725	30997528	0.699835	0.0170225	Merged-chr2-30916463-1	A6_B8	chr2	30916413	30916513	intron	81065
Galnt2	chr8	126755293	126869622	0.612943	0.019967	Merged-chr8-126612084-1	A6_B8	chr8	126612034	126612134	Intergenic	-143209
Gm13154	chr4	146927385	146959310	-0.713792	0.01287	Merged-chr4-146819678-1	A6_B8_C4	chr4	146819628	146819728	intron	-107707
H2afz	chr3	137527562	137529886	-1.29694	2.81067e-11	Merged-chr3-137496367-1	A6_B8	chr3	137496317	137496417	Intergenic	-31195
Hip1	chr5	135882387	136020992	0.639182	0.0130737	Merged-chr5-135946227-1	A6_B8	chr5	135946177	135946277	intron	74765
Hspb8	chr5	116858503	116872873	0.758876	0.0259065	Merged-chr5-116858161-1	A6_B8_C4	chr5	116858111	116858211	TTS	14712
Inpp4b	chr8	84239098	84646460	-6.09113	0.0200596	Merged-chr8-83878652-1	A6_B8_C4	chr8	83878602	83878702	Intergenic	-360446
Iqgap1	chr7	87856468	87948217	0.544221	0.0266085	Merged-chr7-87891464-1	A6_B8	chr7	87891414	87891514	intron	56753
Kif13b	chr14	65271367	65425133	0.781591	0.0156246	Merged-chr14-65259405-1	A6_B8_C4	chr14	65259355	65259455	Intergenic	-11962
Limch1	chr5	67137078	67448398	1.88667	1.78395e-09	Merged-chr5-67114738-1	A6_B8_C4	chr5	67114688	67114788	Intergenic	-22340
Lypla1	chr1	4797973	4836816	-0.634345	0.0164473	Merged-chr1-4792827-1	A6_B8_C4	chr1	4792777	4792877	Intergenic	-5146
Mesdc1	chr7	91029004	91032851	0.572063	0.0374283	Merged-chr7-91027756-1	B8_C4	chr7	91027706	91027806	Intergenic	5095
Mitf	chr6	97757051	97971352	-0.92897	0.00704578	Merged-chr6-97616969-1	A6_B8_C4	chr6	97616919	97617019	Intergenic	-140082
Myo18a	chr11	77590766	77679482	0.664661	0.0123199	Merged-chr11-77552312-1	A6_B8_C4	chr11	77552262	77552362	Intergenic	-38454
Nuak1	chr10	83834063	83903216	0.972223	0.0363461	Merged-chr10-83846085-1	A6_B8	chr10	83846035	83846135	intron	57131
Otx2	chr14	49277858	49282547	-1.899	5.43776e-12	Merged-chr14-49274868-1	A6_B8	chr14	49274818	49274918	Intergenic	7679
Pink1	chr4	137869324	137882211	1.34819	1.32008e-09	Merged-chr4-137879655-1	A6_C4	chr4	137879605	137879705	intron	2556
Pla2g7	chr17	43705399	43749150	1.18456	0.0244023	Merged-chr17-43695813-1	A6_B8_C4	chr17	43695763	43695863	Intergenic	-9586
Ppap2a	chr13	113590999	113657888	0.626856	0.0262464	Merged-chr13-113561150-1	A6_B8_C4	chr13	113561100	113561200	Intergenic	-29849
Prelid2	chr18	42035349	42110848	-1.17053	0.0140409	Merged-chr18-41939466-1	A6_B8_C4	chr18	41939416	41939516	Intergenic	171382
Prmt8	chr6	127639028	127718747	1.10914	0.00104068	Merged-chr6-127685481-1	A6_B8	chr6	127685431	127685531	intron	33696
Slc22a23	chr13	34271026	34437051	1.09676	0.0212159	Merged-chr13-34336258-1	A6_B8	chr13	34336208	34336308	intron	100793
Slc44a1	chr4	53453284	53635350	0.693535	0.0344579	Merged-chr4-53352205-1	A6_B8_C4	chr4	53352155	53352255	Intergenic	-101079
Spats2l	chr1	57831704	58005241	1.79265	0.00843897	Merged-chr1-57669164-1	A6_B8	chr1	57669114	57669214	Intergenic	-162540
Ston2	chr12	92871448	93024876	0.751807	0.00738973	Merged-chr12-92921620-1	A6_B8_C4	chr12	92921570	92921670	intron	103256
						Merged-chr12-92922216-1	A6_B8	chr12	92922166	92922266	intron	102660
Themis	chr10	28388200	28602555	1.24217	0.0344579	Merged-chr10-27807950-1	A6_B8	chr10	27807900	27808000	intron	-580250
Vim	chr2	13495937	13504453	0.788178	0.000104484	Merged-chr2-13493986-1	A6_B8_C4	chr2	13493936	13494036	Intergenic	-1951
