# Supplementary material for: HSA21 Single-Minded 2 (Sim2) Binding Sites Co-Localize with Super-Enhancers and Pioneer Transcription Factors in Pluripotent Mouse ES Cells
Source: PLoS One. 2015 May 8;10(5):e0126475. doi: 10.1371/journal.pone.0126475 (PMC4425456; doi:10.1371/journal.pone.0126475)
Supplement: S5 Table — (XLSX) [file pone.0126475.s007.xlsx]

## Sheet: Sheet1
Peaks					ChIA-PET interacting genes							EdgeR analysis
PeakID	Chr	Start	End	Replicates	Gene_name	Chr	Start	End	Strand	Interaction	Distance peak/TSS	logFC	logCPM	p-value	FDR
Merged-chr14-49274868-1	chr14	49274818	49274918	A6_B8	OTX2	chr14	49277845	49287188	-	Intra-chromosomal	12320	-1.899	3.60649	1.68411e-15	5.43776e-12
Merged-chr14-76915540-1	chr14	76915490	76915590	A6_B8	TSC22D1	chr14	76814767	76907569	+	Intra-chromosomal	-100773	0.771562	8.81014	2.10181e-07	9.80753e-05
Merged-chr14-20569154-1	chr14	20569104	20569204	A6_B8_C4	UBE2D3	chr3	135101722	135130142	+	Inter-chromosomal	NA	-0.775596	8.55975	2.12622e-07	9.80753e-05
Merged-chr14-99739553-1	chr14	99739503	99739603	A6_B8_C4	KLF5	chr14	99697909	99712624	+	Intra-chromosomal	-41644	0.813549	7.70851	6.1089e-07	0.000222699
Merged-chr14-99739095-1	chr14	99739045	99739145	A6_B8_C4	KLF5	chr14	99697909	99712624	+	Intra-chromosomal	-41186	0.813549	7.70851	6.1089e-07	0.000222699
Merged-chr15-80049889-1	chr15	80049839	80049939	A6_B8	SYNGR1	chr15	79921773	79949931	+	Intra-chromosomal	-128116	0.85514	5.75173	3.72224e-06	0.000895001
Merged-chr11-69395541-1	chr11	69395491	69395591	A6_B8_C4	ATP1B2	chr11	69413242	69419444	-	Intra-chromosomal	23903	0.904234	4.49194	1.52408e-05	0.0025144
Merged-chr17-4948580-1	chr17	4948530	4948630	A6_B8	ARID1B	chr17	4995073	5347656	+	Intra-chromosomal	46493	0.654655	5.91635	6.50623e-05	0.00712005
Merged-chr15-88698126-1	chr15	88698076	88698176	A6_B8	GM10052	chr9	123598347	123599310	-	Inter-chromosomal	NA	-0.640086	6.34073	6.95796e-05	0.00738328
Merged-chr1-20857728-1	chr1	20857678	20857778	A6_B8_C4	PAQR8	chr1	20880697	20929632	+	Intra-chromosomal	22969	1.10053	3.27313	0.000152132	0.0130737
Merged-chr12-88165302-1	chr12	88165252	88165352	A6_B8	6430527G18RIK	chr12	88221652	88225764	-	Intra-chromosomal	60462	0.678104	7.97223	0.000157156	0.0132855
Merged-chr12-86962262-1	chr12	86962212	86962312	A6_B8	JDP2	chr12	86940365	86980827	+	Intra-chromosomal	-21897	1.20955	4.06287	0.000179349	0.0144773
Merged-chr12-86961177-1	chr12	86961127	86961227	A6_B8	JDP2	chr12	86940365	86980827	+	Intra-chromosomal	-20812	1.20955	4.06287	0.000179349	0.0144773
Merged-chr3-100967534-1	chr3	100967484	100967584	A6_B8	PTGFRN	chr3	100844154	100914201	-	Intra-chromosomal	-53333	0.623131	7.42563	0.000219285	0.0167442
Merged-chr2-30916463-1	chr2	30916413	30916513	A6_B8	FNBP1	chr2	30881726	30997528	-	Intra-chromosomal	81065	0.699835	6.11838	0.000228031	0.0170225
Merged-chr15-88698126-1	chr15	88698076	88698176	A6_B8	GM5643	chrX	138732107	138733073	+	Inter-chromosomal	NA	-0.569035	6.75058	0.000296342	0.0199938
Merged-chr5-116858161-1	chr5	116858111	116858211	A6_B8_C4	HSPB8	chr5	116858499	116872873	-	Intra-chromosomal	14712	0.758876	5.04409	0.000435558	0.0259065
Merged-chr13-113561150-1	chr13	113561100	113561200	A6_B8_C4	PPAP2A	chr13	113591101	113658089	+	Intra-chromosomal	29951	0.626856	5.09922	0.000445916	0.0262464
Merged-chr18-65738596-1	chr18	65738546	65738646	A6_B8_C4	CAT	chr2	103294005	103325317	-	Inter-chromosomal	NA	0.553259	6.24058	0.000463008	0.0268331
Merged-chr18-65741928-1	chr18	65741878	65741978	A6_B8	CAT	chr2	103294005	103325317	-	Inter-chromosomal	NA	0.553259	6.24058	0.000463008	0.0268331
Merged-chr14-49274868-1	chr14	49274818	49274918	A6_B8	TGDS	chr14	118511132	118531987	-	Intra-chromosomal	69257119	-0.822636	3.14519	0.000611627	0.0330718
Merged-chr15-97424436-1	chr15	97424386	97424486	A6_B8	NPM1	chr11	33052286	33063206	-	Inter-chromosomal	NA	-0.480161	9.89428	0.000822377	0.0407493
Merged-chr15-96084454-1	chr15	96084404	96084504	A6_B8	2610037D02RIK	chr15	95965249	96114039	-	Intra-chromosomal	29585	-1.37546	0.309764	0.000890708	0.0425619
Merged-chr15-88698126-1	chr15	88698076	88698176	A6_B8	HNRNPA1	chr15	103070944	103074445	+	Intra-chromosomal	14372818	-0.516952	6.87005	0.000896581	0.0426395
Merged-chr9-110849737-1	chr9	110849687	110849787	A6_B8_C4	TRIM59	chr3	68839209	68848677	-	Inter-chromosomal	NA	-0.506388	7.33045	0.000897991	0.0426395
Merged-chr15-76709535-1	chr15	76709485	76709585	A6_B8_C4	ZFP251	chr15	76682577	76701865	-	Intra-chromosomal	-7670	0.588783	4.70142	0.00208409	0.0734902
Merged-chr10-21879795-1	chr10	21879745	21879845	A6_C4	H60B	chr10	21878391	22008655	+	Intra-chromosomal	-1404	-1.14252	0.939487	0.00276766	0.0870024
Merged-chr1-4792827-1	chr1	4792777	4792877	A6_B8_C4	PTMA	chr1	88423310	88427273	+	Intra-chromosomal	83630483	-0.435018	10.1196	0.00318202	0.0955114
Merged-chr11-95172970-1	chr11	95172920	95173020	A6_B8	PTMA	chr1	88423310	88427273	+	Inter-chromosomal	NA	-0.435018	10.1196	0.00318202	0.0955114
Merged-chr11-100237449-1	chr11	100237399	100237499	A6_B8	JUP	chr11	100231932	100259063	-	Intra-chromosomal	21614	0.425892	8.2147	0.00380079	0.106187
Merged-chr15-88539669-1	chr15	88539619	88539719	B8_C4	BRD1	chr15	88517729	88564663	-	Intra-chromosomal	24994	0.439595	7.44783	0.00441017	0.116863
Merged-chr3-34660228-1	chr3	34660178	34660278	A6_B8	SOX2OT	chr3	34003379	34574952	+	Intra-chromosomal	-656849	-0.870552	1.85135	0.00460197	0.119419
Merged-chr3-34659487-1	chr3	34659437	34659537	A6_C4	SOX2OT	chr3	34003379	34574952	+	Intra-chromosomal	-656108	-0.870552	1.85135	0.00460197	0.119419
Merged-chr3-34552974-1	chr3	34552924	34553024	A6_B8	SOX2OT	chr3	34003379	34574952	+	Intra-chromosomal	-549595	-0.870552	1.85135	0.00460197	0.119419
Merged-chr9-118315421-1	chr9	118315371	118315471	A6_B8	DAZAP2	chr15	100446068	100451184	+	Inter-chromosomal	NA	0.416791	7.03317	0.00494012	0.123951
Merged-chr13-23833980-1	chr13	23833930	23834030	A6_B8	IER5L	chr2	30328167	30329719	-	Inter-chromosomal	NA	0.553064	5.1969	0.00575267	0.137444
Merged-chr11-75435154-1	chr11	75435104	75435204	A6_B8	MYO1C	chr11	75464191	75488134	+	Intra-chromosomal	29037	0.399362	6.85962	0.00707567	0.154516
Merged-chr6-122558609-1	chr6	122558559	122558659	A6_B8	POLR2A	chr11	69547498	69572139	-	Inter-chromosomal	NA	0.450751	8.92615	0.00900181	0.178945
Merged-chr2-162878028-1	chr2	162877978	162878078	A6_B8	POLR2A	chr11	69547498	69572139	-	Inter-chromosomal	NA	0.450751	8.92615	0.00900181	0.178945
Merged-chr18-65741928-1	chr18	65741878	65741978	A6_B8	POLR2A	chr11	69547498	69572139	-	Inter-chromosomal	NA	0.450751	8.92615	0.00900181	0.178945
Merged-chr19-4810474-1	chr19	4810424	4810524	A6_B8_C4	JUND	chr8	73221637	73224515	+	Inter-chromosomal	NA	0.438713	6.45042	0.0119667	0.208665
Merged-chr9-59505022-1	chr9	59504972	59505072	A6_B8	SEPT7	chr9	25056203	25116149	+	Intra-chromosomal	-34448819	-0.379391	6.68212	0.0126023	0.214183
Merged-chr12-12791159-1	chr12	12791109	12791209	A6_B8	MYCN	chr12	12942901	12948720	-	Intra-chromosomal	157561	-0.387911	8.43152	0.0126009	0.214183
Merged-chr15-101109075-1	chr15	101109025	101109125	A6_B8_C4	NR4A1	chr15	101097276	101105223	+	Intra-chromosomal	-11799	0.363311	6.89855	0.0155351	0.243667
Merged-chr17-21610485-1	chr17	21610435	21610535	A6_B8_C4	ZFP760	chr17	21844707	21862603	+	Intra-chromosomal	234222	-0.501679	4.48493	0.0156182	0.244461
Merged-chr11-102681966-1	chr11	102681916	102682016	A6_B8	TEX14	chr11	87218566	87369325	+	Intra-chromosomal	-15463400	-0.561916	4.39098	0.016705	0.25494
Merged-chr7-71093288-1	chr7	71093238	71093338	A6_B8	KLF13	chr7	71031236	71083801	-	Intra-chromosomal	-9487	0.39472	6.81936	0.0174023	0.258767
Merged-chr2-51926955-1	chr2	51926905	51927005	A6_B8	SLC39A14	chr14	70703273	70751231	-	Inter-chromosomal	NA	0.391795	8.13813	0.0189475	0.271217
Merged-chr2-51927750-1	chr2	51927700	51927800	A6_B8	SLC39A14	chr14	70703273	70751231	-	Inter-chromosomal	NA	0.391795	8.13813	0.0189475	0.271217
Merged-chr3-34552974-1	chr3	34552924	34553024	A6_B8	SPRY2	chr14	106291165	106296036	-	Inter-chromosomal	NA	0.354032	7.88055	0.0219686	0.29538
Merged-chr8-91527614-1	chr8	91527564	91527664	A6_B8_C4	SALL1	chr8	91551146	91568061	-	Intra-chromosomal	40447	0.374419	8.90186	0.0245074	0.312065
Merged-chr1-137572341-1	chr1	137572291	137572391	A6_B8	NAV1	chr1	137331156	137481932	-	Intra-chromosomal	-90409	0.42148	6.27012	0.0245399	0.312303
Merged-chr8-113494423-1	chr8	113494373	113494473	A6_B8_C4	ZFP930	chr8	71750241	71752879	+	Intra-chromosomal	-41744182	-0.417776	5.3132	0.0258027	0.320259
Merged-chr10-6104121-1	chr10	6104071	6104171	A6_B8	AKAP12	chr10	5987072	6080212	-	Intra-chromosomal	-23909	0.332266	9.98388	0.0285135	0.337183
Merged-chr12-87845489-1	chr12	87845439	87845539	A6_B8	ESRRB	chr12	87702066	87862578	+	Intra-chromosomal	-143423	0.350173	10.4075	0.030538	0.348776
Merged-chr12-87842782-1	chr12	87842732	87842832	A6_B8	ESRRB	chr12	87702066	87862578	+	Intra-chromosomal	-140716	0.350173	10.4075	0.030538	0.348776
Merged-chr19-4810474-1	chr19	4810424	4810524	A6_B8_C4	NEAT1	chr19	5824707	5845478	-	Intra-chromosomal	1035004	0.387955	7.57661	0.0304114	0.348776
Merged-chr17-57171444-1	chr17	57171394	57171494	A6_B8_C4	EIF4A2	chr16	23107551	23114190	+	Inter-chromosomal	NA	-0.324706	8.48068	0.031265	0.353336
Merged-chr4-140840505-1	chr4	140840455	140840555	A6_B8	HNRNPR	chr4	135866856	135896596	+	Intra-chromosomal	-4973649	-0.334252	6.93322	0.0317819	0.356887
Merged-chr4-140838799-1	chr4	140838749	140838849	A6_B8	HNRNPR	chr4	135866856	135896596	+	Intra-chromosomal	-4971943	-0.334252	6.93322	0.0317819	0.356887
Merged-chr9-62676439-1	chr9	62676389	62676489	A6_B8	FEM1B	chr9	62639638	62659455	-	Intra-chromosomal	-16984	0.358725	8.80804	0.0345153	0.375035
Merged-chr11-60736577-1	chr11	60736527	60736627	A6_B8	GM16515	chr11	60715747	60727314	-	Intra-chromosomal	-9263	0.318895	7.09064	0.036371	0.38558
Merged-chr11-51451866-1	chr11	51451816	51451916	A6_B8_C4	D930048N14RIK	chr11	51464455	51471183	+	Intra-chromosomal	12589	-0.343381	5.62097	0.0383643	0.396122
Merged-chr9-59505022-1	chr9	59504972	59505072	A6_B8	GTF2A1	chr12	92794355	92828449	-	Inter-chromosomal	NA	-0.344536	5.75173	0.0409936	0.408166
Merged-chr9-74918387-1	chr9	74918337	74918437	A6_B8	GTF2A1	chr12	92794355	92828449	-	Inter-chromosomal	NA	-0.344536	5.75173	0.0409936	0.408166
Merged-chr6-143105375-1	chr6	143105325	143105425	A6_B8	ETNK1	chr6	143115749	143157062	+	Intra-chromosomal	10374	0.337254	8.30385	0.0421298	0.413927
Merged-chr13-23833980-1	chr13	23833930	23834030	A6_B8	ETNK1	chr6	143115749	143157062	+	Inter-chromosomal	NA	0.337254	8.30385	0.0421298	0.413927
Merged-chr3-108456043-1	chr3	108455993	108456093	A6_B8	TAF13	chr3	108374616	108386140	+	Intra-chromosomal	-81427	-0.347823	5.23679	0.046418	0.434606
Merged-chr4-126878621-1	chr4	126878571	126878671	A6_B8	DLGAP3	chr4	126846447	126914266	+	Intra-chromosomal	-32174	0.333579	6.13186	0.0469193	0.436861
Merged-chr7-87160217-1	chr7	87160167	87160267	A6_B8	ZFP710	chr7	87169699	87237637	+	Intra-chromosomal	9482	0.287566	7.92063	0.0525565	0.460663
Merged-chr5-118884965-1	chr5	118884915	118885015	A6_B8_C4	MED13L	chr5	119010727	119215444	+	Intra-chromosomal	125762	0.396002	7.2048	0.052981	0.462411
Merged-chr17-53701235-1	chr17	53701185	53701285	A6_B8	SGOL1	chr17	53814110	53828658	-	Intra-chromosomal	127423	-0.299307	6.62355	0.053933	0.468343
Merged-chr12-86816394-1	chr12	86816344	86816444	A6_B8	NEK9	chr12	86640463	86680312	-	Intra-chromosomal	-136082	0.295934	6.85179	0.0574647	0.486378
Merged-chr13-98206017-1	chr13	98205967	98206067	A6_B8	ENC1	chr13	98011059	98022994	+	Intra-chromosomal	-194958	0.295475	8.67825	0.0579188	0.488099
Merged-chr3-38467715-1	chr3	38467665	38467765	A6_B8	ANKRD50	chr3	38348182	38383766	-	Intra-chromosomal	-83949	0.435341	3.9103	0.0616035	0.494974
Merged-chr14-20569154-1	chr14	20569104	20569204	A6_B8_C4	1810063B07RIK	chr14	20894867	20902394	-	Intra-chromosomal	333240	-0.462504	3.9904	0.0636611	0.502802
Merged-chr13-23833980-1	chr13	23833930	23834030	A6_B8	1810063B07RIK	chr14	20894867	20902394	-	Inter-chromosomal	NA	-0.462504	3.9904	0.0636611	0.502802
Merged-chr6-122558609-1	chr6	122558559	122558659	A6_B8	HIST1H2BB	chr13	23838602	23839071	+	Inter-chromosomal	NA	-0.898488	-0.597863	0.0662363	0.513563
Merged-chr4-140840505-1	chr4	140840455	140840555	A6_B8	D4WSU53E	chr4	134479506	134483586	+	Intra-chromosomal	-6360999	-0.275823	6.68486	0.0675711	0.517709
Merged-chr5-73293755-1	chr5	73293705	73293805	A6_B8_C4	SLAIN2	chr5	73305542	73370068	+	Intra-chromosomal	11787	0.291597	6.14565	0.0717009	0.534846
Merged-chr9-110849737-1	chr9	110849687	110849787	A6_B8_C4	4930461G14RIK	chr9	58302979	58317430	+	Intra-chromosomal	-52546758	-0.543937	3.49529	0.0808941	0.565355
Merged-chr9-59505022-1	chr9	59504972	59505072	A6_B8	4930461G14RIK	chr9	58302979	58317430	+	Intra-chromosomal	-1202043	-0.543937	3.49529	0.0808941	0.565355
Merged-chr2-170019076-1	chr2	170019026	170019126	A6_B8_C4	ZFP217	chr2	169934145	169968178	-	Intra-chromosomal	-50898	0.287996	6.84604	0.0809363	0.565355
Merged-chr10-21549108-1	chr10	21549058	21549158	A6_B8_C4	SGK1	chr10	21601989	21719699	+	Intra-chromosomal	52881	-0.252836	7.79606	0.0822013	0.568987
Merged-chr15-76709535-1	chr15	76709485	76709585	A6_B8_C4	RPL8	chr15	76734500	76736748	+	Intra-chromosomal	24965	0.278617	11.8559	0.0917455	0.593359
Merged-chr4-55490494-1	chr4	55490444	55490544	A6_C4	CAP1	chr4	122536289	122563299	-	Intra-chromosomal	67072805	0.241101	8.01856	0.0964717	0.607122
Merged-chr8-87179483-1	chr8	87179433	87179533	A6_B8	CPLX2	chr13	54472712	54485278	+	Inter-chromosomal	NA	0.960732	-0.773188	0.0968664	0.608076
Merged-chr12-81217856-1	chr12	81217806	81217906	A6_B8	KLF10	chr15	38221218	38230461	-	Inter-chromosomal	NA	-0.271865	6.59715	0.0972901	0.608076
Merged-chr1-121295567-1	chr1	121295517	121295617	B8_C4	INHBB	chr1	121312041	121318825	-	Intra-chromosomal	23258	0.2556	7.46436	0.103217	0.622441
Merged-chr13-23833980-1	chr13	23833930	23834030	A6_B8	TSN	chr1	120195093	120207709	-	Inter-chromosomal	NA	-0.235827	8.02382	0.103989	0.624431
Merged-chr2-163289281-1	chr2	163289231	163289331	A6_B8	2310001K24RIK	chr2	163298326	163298647	+	Intra-chromosomal	9045	4.40935	-5.00185	0.104278	0.624483
Merged-chr19-4810474-1	chr19	4810424	4810524	A6_B8_C4	ENOPH1	chr5	100469012	100497781	+	Inter-chromosomal	NA	-0.24307	6.44916	0.106819	0.631121
Merged-chr2-31019216-1	chr2	31019166	31019266	A6_B8	GPR107	chr2	31007835	31074295	+	Intra-chromosomal	-11381	0.27115	5.90853	0.108241	0.634799
Merged-chr11-101465559-1	chr11	101465509	101465609	A6_B8	RDM1	chr11	101489255	101497414	+	Intra-chromosomal	23696	-0.304031	6.02199	0.109189	0.637775
Merged-chr10-21879795-1	chr10	21879745	21879845	A6_C4	RAET1D	chr10	22081699	22093943	+	Intra-chromosomal	201904	-0.350291	4.83099	0.110118	0.640969
Merged-chr1-120972787-1	chr1	120972737	120972837	A6_B8	GLI2	chr1	120730708	120950196	-	Intra-chromosomal	-22591	0.243988	7.20543	0.113217	0.650633
Merged-chr7-150310318-1	chr7	150310268	150310368	A6_B8	KCNQ1	chr7	150293158	150612947	+	Intra-chromosomal	-17160	1.11559	-1.74724	0.117047	0.660786
Merged-chr8-113494423-1	chr8	113494373	113494473	A6_B8_C4	VAC14	chr8	113142537	113244296	+	Intra-chromosomal	-351886	0.239797	6.37705	0.118184	0.663137
Merged-chr4-130179623-1	chr4	130179573	130179673	A6_B8	TNFRSF9	chr4	150294263	150320211	+	Intra-chromosomal	20114640	-0.955865	-1.41624	0.125072	0.682985
Merged-chr13-74536935-1	chr13	74536885	74536985	A6_B8_C4	CCDC127	chr13	74487756	74503231	+	Intra-chromosomal	-49179	0.278774	4.9513	0.12671	0.687195
Merged-chr6-122292329-1	chr6	122292279	122292379	A6_B8_C4	2410006H16RIK	chr11	62416378	62418309	+	Inter-chromosomal	NA	0.291583	5.00519	0.127437	0.689736
Merged-chr11-77707624-1	chr11	77707574	77707674	A6_B8	PIPOX	chr11	77694116	77707598	-	Intra-chromosomal	-26	0.253754	5.54547	0.135214	0.711052
Merged-chr10-62356286-1	chr10	62356236	62356336	A6_B8	PBLD2	chr10	62487259	62521561	+	Intra-chromosomal	130973	-0.63999	-0.292753	0.140712	0.723813
Merged-chr7-38814271-1	chr7	38814221	38814321	A6_C4	CCNE1	chr7	38883002	38892553	-	Intra-chromosomal	78282	0.224792	8.50423	0.144952	0.734294
Merged-chr8-72644811-1	chr8	72644761	72644861	A6_B8	NR2C2AP	chr8	72655231	72657638	+	Intra-chromosomal	10420	0.251241	5.38291	0.149475	0.744146
Merged-chr13-34221643-1	chr13	34221593	34221693	A6_B8_C4	HIST1H2AD	chr13	23666249	23666821	+	Intra-chromosomal	-10555394	1.69084	-3.61633	0.151179	0.748511
Merged-chr12-86816394-1	chr12	86816344	86816444	A6_B8	HIST1H2AD	chr13	23666249	23666821	+	Inter-chromosomal	NA	1.69084	-3.61633	0.151179	0.748511
Merged-chr17-66829758-1	chr17	66829708	66829808	A6_B8	1110012J17RIK	chr17	66686321	66799090	-	Intra-chromosomal	-30668	0.223023	7.37226	0.154402	0.755419
Merged-chr17-66829256-1	chr17	66829206	66829306	A6_B8	1110012J17RIK	chr17	66686321	66799090	-	Intra-chromosomal	-30166	0.223023	7.37226	0.154402	0.755419
Merged-chr7-31385306-1	chr7	31385256	31385356	A6_B8	WBP7	chr7	31353876	31373745	-	Intra-chromosomal	-11561	0.241756	7.79313	0.157326	0.763395
Merged-chr7-31248816-1	chr7	31248766	31248866	A6_B8	NPHS1	chr7	31243481	31271735	+	Intra-chromosomal	-5335	0.215984	6.77443	0.162867	0.770522
Merged-chr4-55477285-1	chr4	55477235	55477335	A6_B8	SLC2A1	chr4	118781315	118809935	+	Intra-chromosomal	63304030	-0.210733	9.28582	0.171685	0.777484
Merged-chr18-85103935-1	chr18	85103885	85103985	A6_B8	1700034H14RIK	chr18	85116685	85120916	-	Intra-chromosomal	16981	-0.28153	4.56503	0.17342	0.780959
Merged-chr2-131673469-1	chr2	131673419	131673519	A6_B8_C4	PRNP	chr2	131735663	131764165	+	Intra-chromosomal	62194	0.293793	4.19377	0.174242	0.782386
Merged-chr15-36070275-1	chr15	36070225	36070325	A6_B8	MYO10	chr15	25552279	25743428	+	Intra-chromosomal	-10517996	0.217996	8.38676	0.176665	0.787728
Merged-chr15-25692026-1	chr15	25691976	25692076	A6_B8	MYO10	chr15	25552279	25743428	+	Intra-chromosomal	-139747	0.217996	8.38676	0.176665	0.787728
Merged-chr15-25692026-1	chr15	25691976	25692076	A6_B8	MYO10	chr15	25552279	25743428	+	Intra-chromosomal	-139747	0.217996	8.38676	0.176665	0.787728
Merged-chr15-25691593-1	chr15	25691543	25691643	A6_B8	MYO10	chr15	25552279	25743428	+	Intra-chromosomal	-139314	0.217996	8.38676	0.176665	0.787728
Merged-chr15-25691593-1	chr15	25691543	25691643	A6_B8	MYO10	chr15	25552279	25743428	+	Intra-chromosomal	-139314	0.217996	8.38676	0.176665	0.787728
Merged-chr15-25683758-1	chr15	25683708	25683808	A6_B8	MYO10	chr15	25552279	25743428	+	Intra-chromosomal	-131479	0.217996	8.38676	0.176665	0.787728
Merged-chr9-110849737-1	chr9	110849687	110849787	A6_B8_C4	PRSS42	chr9	110700669	110706240	+	Intra-chromosomal	-149068	-0.474482	1.68665	0.178698	0.791905
Merged-chr5-24515802-1	chr5	24515752	24515852	A6_B8	NUB1	chr5	24191632	24216373	+	Intra-chromosomal	-324170	0.202831	7.27746	0.182622	0.799776
Merged-chr13-23833980-1	chr13	23833930	23834030	A6_B8	KCNN2	chr18	45428658	45845678	+	Inter-chromosomal	NA	-0.423304	1.17739	0.182792	0.800208
Merged-chr7-134355964-1	chr7	134355914	134356014	A6_B8	ZFP553	chr7	134376574	134381693	+	Intra-chromosomal	20610	0.197569	7.78558	0.183732	0.802191
Merged-chr3-33906775-1	chr3	33906725	33906825	A6_B8	FXR1	chr3	33919000	33968264	+	Intra-chromosomal	12225	-0.191119	7.90269	0.192798	0.812079
Merged-chr3-35620799-1	chr3	35620749	35620849	A6_B8	TXNIP	chr3	96361879	96365806	+	Intra-chromosomal	60741080	0.189938	7.92731	0.192179	0.812079
Merged-chr3-34660228-1	chr3	34660178	34660278	A6_B8	TXNIP	chr3	96361879	96365806	+	Intra-chromosomal	61701651	0.189938	7.92731	0.192179	0.812079
Merged-chr3-34659487-1	chr3	34659437	34659537	A6_C4	TXNIP	chr3	96361879	96365806	+	Intra-chromosomal	61702392	0.189938	7.92731	0.192179	0.812079
Merged-chr2-162878028-1	chr2	162877978	162878078	A6_B8	TXNIP	chr3	96361879	96365806	+	Inter-chromosomal	NA	0.189938	7.92731	0.192179	0.812079
Merged-chr16-22413131-1	chr16	22413081	22413181	A6_B8	ETV5	chr16	22381381	22439792	-	Intra-chromosomal	26661	-0.186592	9.2927	0.193898	0.813519
Merged-chr15-97424436-1	chr15	97424386	97424486	A6_B8	2410075B13RIK	chr15	75810301	75812715	-	Intra-chromosomal	-21611721	0.258408	4.4272	0.198671	0.820758
Merged-chr9-59505022-1	chr9	59504972	59505072	A6_B8	NUFIP2	chr11	77499640	77555294	+	Inter-chromosomal	NA	-0.202687	8.36294	0.204272	0.828896
Merged-chr18-65741928-1	chr18	65741878	65741978	A6_B8	GM10069	chr6	128388774	128425635	+	Inter-chromosomal	NA	-0.222741	5.43588	0.207163	0.835081
Merged-chr18-65738596-1	chr18	65738546	65738646	A6_B8_C4	GM10069	chr6	128388774	128425635	+	Inter-chromosomal	NA	-0.222741	5.43588	0.207163	0.835081
Merged-chr13-23833980-1	chr13	23833930	23834030	A6_B8	HIST1H3B	chr13	23844135	23844755	+	Intra-chromosomal	10155	-0.708222	-1.43787	0.210813	0.84136
Merged-chr17-84064294-1	chr17	84064244	84064344	A6_B8	MTA3	chr17	84105523	84223055	+	Intra-chromosomal	41229	0.187206	6.57205	0.2161	0.847525
Merged-chr9-59505022-1	chr9	59504972	59505072	A6_B8	CELF6	chr9	59425723	59455099	+	Intra-chromosomal	-79299	-0.836979	-2.10774	0.217596	0.85011
Merged-chr5-120129913-1	chr5	120129863	120129963	A6_B8	TBX3	chr5	120120677	120134570	+	Intra-chromosomal	-9236	0.228094	6.98298	0.217756	0.85011
Merged-chr5-120030049-1	chr5	120029999	120030099	A6_B8	TBX3	chr5	120120677	120134570	+	Intra-chromosomal	90628	0.228094	6.98298	0.217756	0.85011
Merged-chr1-88208382-1	chr1	88208332	88208432	A6_B8	C130036L24RIK	chr1	88256158	88270366	+	Intra-chromosomal	47776	0.408479	1.34494	0.21822	0.850828
Merged-chr10-126702225-1	chr10	126702175	126702275	A6_B8_C4	PIP4K2C	chr10	126634122	126648678	-	Intra-chromosomal	-53547	0.185813	6.61717	0.221427	0.856528
Merged-chr1-84857532-1	chr1	84857482	84857582	A6_B8_C4	FBXO36	chr1	84836415	84897062	+	Intra-chromosomal	-21117	0.395065	2.07391	0.222881	0.859798
Merged-chr15-76709535-1	chr15	76709485	76709585	A6_B8_C4	COMMD5	chr15	76730339	76731735	+	Intra-chromosomal	20804	0.217922	6.42524	0.228073	0.868402
Merged-chr9-110849737-1	chr9	110849687	110849787	A6_B8_C4	HSP90AB1	chr17	45704723	45710220	-	Inter-chromosomal	NA	0.179078	13.2039	0.229945	0.870473
Merged-chr1-158599038-1	chr1	158598988	158599088	A6_B8	TOR3A	chr1	158583747	158604487	-	Intra-chromosomal	5449	-0.18659	6.00667	0.237275	0.882233
Merged-chr18-65738596-1	chr18	65738546	65738646	A6_B8_C4	HIST1H2BM	chr13	21813912	21814436	+	Inter-chromosomal	NA	1.18018	-2.62119	0.242166	0.889122
Merged-chr18-65741928-1	chr18	65741878	65741978	A6_B8	HIST1H2BM	chr13	21813912	21814436	+	Inter-chromosomal	NA	1.18018	-2.62119	0.242166	0.889122
Merged-chr9-110849737-1	chr9	110849687	110849787	A6_B8_C4	BC019943	chr8	32260787	32275174	+	Inter-chromosomal	NA	-0.181917	6.23768	0.244229	0.893385
Merged-chr10-126946327-1	chr10	126946277	126946377	A6_B8	LRP1	chr10	126975216	127058204	-	Intra-chromosomal	111877	0.204689	6.25476	0.24553	0.895715
Merged-chr2-165966687-1	chr2	165966637	165966737	A6_B8	SULF2	chr2	165898588	165981163	-	Intra-chromosomal	14476	0.173003	7.46461	0.25616	0.909708
Merged-chr9-74918387-1	chr9	74918337	74918437	A6_B8	ARPP19	chr9	74885420	74908120	+	Intra-chromosomal	-32967	-0.164119	7.30571	0.2648	0.923329
Merged-chr13-23833980-1	chr13	23833930	23834030	A6_B8	CKLF	chr8	106774831	106788836	+	Inter-chromosomal	NA	-0.352308	1.65533	0.266379	0.924244
Merged-chr14-76905822-1	chr14	76905772	76905872	A6_B8_C4	SERP2	chr14	76932622	76956665	-	Intra-chromosomal	50843	0.42506	0.94625	0.277655	0.93819
Merged-chr13-23833980-1	chr13	23833930	23834030	A6_B8	SLC25A4	chr8	47292150	47296638	-	Inter-chromosomal	NA	-0.158745	7.69718	0.279353	0.939846
Merged-chr14-21036729-1	chr14	21036679	21036779	A6_B8_C4	KCNK5	chr14	20959279	21001004	-	Intra-chromosomal	-35725	0.162682	6.63128	0.284222	0.946419
Merged-chr18-65741928-1	chr18	65741878	65741978	A6_B8	PURA	chr18	36440750	36461175	+	Intra-chromosomal	-29301178	0.216118	5.05668	0.285081	0.947519
Merged-chr7-152050289-1	chr7	152050239	152050339	A6_B8_C4	VASP	chr7	19842277	19857166	-	Intra-chromosomal	-132193123	-0.156018	7.67372	0.291269	0.952573
Merged-chr9-114493721-1	chr9	114493671	114493771	A6_B8	TRIM71	chr9	114420392	114473487	-	Intra-chromosomal	-20234	0.249227	7.21335	0.292617	0.952573
Merged-chr6-87802034-1	chr6	87801984	87802084	A6_B8	ISY1	chr6	87768440	87788753	-	Intra-chromosomal	-13281	-0.168257	6.00204	0.291784	0.952573
Merged-chr11-69395541-1	chr11	69395491	69395591	A6_B8_C4	SOX15	chr11	69468815	69470229	+	Intra-chromosomal	73274	-0.29682	4.68208	0.291046	0.952573
Merged-chr13-23833980-1	chr13	23833930	23834030	A6_B8	POP5	chr5	115688040	115695360	+	Inter-chromosomal	NA	-0.188089	5.87587	0.295301	0.952573
Merged-chr5-149924356-1	chr5	149924306	149924406	A6_B8	USPL1	chr5	149995925	150027004	+	Intra-chromosomal	71569	-0.151003	8.41887	0.297999	0.956459
Merged-chr14-64119238-1	chr14	64119188	64119288	A6_B8	TDH	chr14	64111183	64127929	-	Intra-chromosomal	8691	-0.153812	9.03811	0.302008	0.960582
Merged-chr9-58127402-1	chr9	58127352	58127452	A6_B8	PML	chr9	58064985	58097593	-	Intra-chromosomal	-29809	0.151756	8.44037	0.303868	0.963661
Merged-chr14-76905822-1	chr14	76905772	76905872	A6_B8_C4	IPMK	chr10	70844496	70895928	+	Inter-chromosomal	NA	-0.158698	7.18106	0.308758	0.969456
Merged-chr13-96304382-1	chr13	96304332	96304432	A6_B8_C4	F2RL1	chr13	96281686	96295195	-	Intra-chromosomal	-9187	0.178814	7.33141	0.313999	0.976289
Merged-chr5-92557946-1	chr5	92557896	92557996	A6_B8	USO1	chr5	92566963	92631820	+	Intra-chromosomal	9017	0.149405	6.94903	0.314167	0.976289
Merged-chr2-179957261-1	chr2	179957211	179957311	A6_B8	RPS21	chr2	179992081	179993150	+	Intra-chromosomal	34820	-0.23778	3.5306	0.313903	0.976289
Merged-chr13-23833980-1	chr13	23833930	23834030	A6_B8	HIST1H4B	chr13	23848805	23849296	+	Intra-chromosomal	14825	0.614748	-1.53506	0.322966	0.983783
Merged-chr3-34660228-1	chr3	34660178	34660278	A6_B8	SOX2	chr3	34548926	34551383	+	Intra-chromosomal	-111302	-0.149608	9.21678	0.324711	0.984901
Merged-chr3-34659487-1	chr3	34659437	34659537	A6_C4	SOX2	chr3	34548926	34551383	+	Intra-chromosomal	-110561	-0.149608	9.21678	0.324711	0.984901
Merged-chr3-34566945-1	chr3	34566895	34566995	A6_B8	SOX2	chr3	34548926	34551383	+	Intra-chromosomal	-18019	-0.149608	9.21678	0.324711	0.984901
Merged-chr1-133044001-1	chr1	133043951	133044051	A6_B8	DYRK3	chr1	133025017	133034811	-	Intra-chromosomal	-9190	-0.155086	6.90626	0.330847	0.993915
Merged-chr17-57171444-1	chr17	57171394	57171494	A6_B8_C4	ALKBH7	chr17	57136765	57138745	+	Intra-chromosomal	-34679	-0.205274	4.68139	0.332241	0.994873
Merged-chr6-117831493-1	chr6	117831443	117831543	A6_B8_C4	HNRNPF	chr6	117850357	117875639	+	Intra-chromosomal	18864	-0.137974	8.68492	0.334244	0.996603
Merged-chr17-84064294-1	chr17	84064244	84064344	A6_B8	PCSK7	chr9	45714651	45737775	+	Inter-chromosomal	NA	0.180166	4.56888	0.336365	0.998754
Merged-chr11-101465559-1	chr11	101465509	101465609	A6_B8	SFI1	chr11	3031852	3093466	-	Intra-chromosomal	-98372093	0.0798296	4.68834	0.702091	1
Merged-chr8-108491103-1	chr8	108491053	108491153	A6_B8	UBXN8	chr8	34730057	34752448	-	Intra-chromosomal	-73738655	-0.00251909	4.09932	0.987192	1
Merged-chr12-86816394-1	chr12	86816344	86816444	A6_B8	ARID4A	chr12	72116976	72199579	+	Intra-chromosomal	-14699418	-0.0840099	5.0655	0.640505	1
Merged-chr11-62324619-1	chr11	62324569	62324669	A6_B8_C4	GNB2L1	chr11	48613861	48619936	+	Intra-chromosomal	-13710758	-0.0392857	10.9879	0.814924	1
Merged-chr13-34221643-1	chr13	34221593	34221693	A6_B8_C4	HIST1H3D	chr13	23667631	23668880	+	Intra-chromosomal	-10554012	-0.417592	-0.941669	0.403817	1
Merged-chr14-76905822-1	chr14	76905772	76905872	A6_B8_C4	CCDC25	chr14	66456138	66485441	+	Intra-chromosomal	-10449684	0.0100248	6.49535	0.951233	1
Merged-chr11-69395541-1	chr11	69395491	69395591	A6_B8_C4	NDEL1	chr11	68642804	68685360	-	Intra-chromosomal	-710181	0.133425	5.23228	0.464168	1
Merged-chr1-154942674-1	chr1	154942624	154942724	A6_B8_C4	ARPC5	chr1	154613671	154622727	+	Intra-chromosomal	-329003	0.0903881	6.96539	0.538174	1
Merged-chr10-95354199-1	chr10	95354149	95354249	A6_B8	NUDT4	chr10	95009640	95026801	-	Intra-chromosomal	-327398	0.140684	7.70399	0.338078	1
Merged-chr13-66812143-1	chr13	66812093	66812193	A6_B8_C4	2410141K09RIK	chr13	66519049	66542067	-	Intra-chromosomal	-270076	-0.157027	2.52604	0.624717	1
Merged-chr8-87179483-1	chr8	87179433	87179533	A6_B8	CACNA1A	chr8	86939262	87164145	+	Intra-chromosomal	-240221	0.0866204	4.67644	0.635033	1
Merged-chr4-135733374-1	chr4	135733324	135733424	A6_B8	GALE	chr4	135519641	135524093	+	Intra-chromosomal	-213733	0.0718683	4.66814	0.70716	1
Merged-chr6-100432768-1	chr6	100432718	100432818	A6_B8_C4	RYBP	chr6	100178559	100237435	-	Intra-chromosomal	-195333	0.131	6.71722	0.483305	1
Merged-chr15-80049889-1	chr15	80049839	80049939	A6_B8	SNORD43	chr15	79913288	79913336	-	Intra-chromosomal	-136553	0	0	1	1
Merged-chr15-80049889-1	chr15	80049839	80049939	A6_B8	RPL3	chr15	79908210	79913836	-	Intra-chromosomal	-136053	0.0658339	5.94481	0.678667	1
Merged-chr9-56395544-1	chr9	56395494	56395594	A6_B8_C4	HMG20A	chr9	56266450	56344691	+	Intra-chromosomal	-129094	-0.00611263	5.67086	0.97255	1
Merged-chr6-122558609-1	chr6	122558559	122558659	A6_B8	RIMKLB	chr6	122402697	122436340	-	Intra-chromosomal	-122269	-0.0885872	5.89535	0.614382	1
Merged-chr15-61924545-1	chr15	61924495	61924595	A6_B8	MYC	chr15	61816945	61821905	+	Intra-chromosomal	-107600	0.00983249	7.35617	0.993311	1
Merged-chr4-134037092-1	chr4	134037042	134037142	A6_B8	PAFAH2	chr4	133952234	133982407	+	Intra-chromosomal	-84858	0.127211	5.4777	0.433057	1
Merged-chr18-38539884-1	chr18	38539834	38539934	A6_B8	RNF14	chr18	38456288	38477501	+	Intra-chromosomal	-83596	0.0871378	6.27941	0.580082	1
Merged-chr2-91984189-1	chr2	91984139	91984239	A6_B8_C4	PHF21A	chr2	91933273	92204823	+	Intra-chromosomal	-50916	-0.154031	5.92647	0.35418	1
Merged-chr2-167365714-1	chr2	167365664	167365764	A6_B8	RNF114	chr2	167318144	167341666	+	Intra-chromosomal	-47570	0.0462144	6.9127	0.755938	1
Merged-chr17-57171444-1	chr17	57171394	57171494	A6_B8_C4	CLPP	chr17	57129686	57135794	+	Intra-chromosomal	-41758	-0.112521	7.00712	0.506079	1
Merged-chr12-111710510-1	chr12	111710460	111710560	A6_B8	PPP2R5C	chr12	111685517	111821271	+	Intra-chromosomal	-24993	0.00597418	6.5619	0.956833	1
Merged-chr3-30916771-1	chr3	30916721	30916821	A6_C4	PRKCI	chr3	30894668	30951663	+	Intra-chromosomal	-22103	0.00259407	7.94009	0.994006	1
Merged-chr17-45681228-1	chr17	45681178	45681278	A6_B8	TCTE1	chr17	45660382	45679628	+	Intra-chromosomal	-20846	0.0717151	1.00414	0.821047	1
Merged-chr17-57171444-1	chr17	57171394	57171494	A6_B8_C4	GTF2F1	chr17	57142825	57150722	-	Intra-chromosomal	-20722	-0.0562844	7.32407	0.72244	1
Merged-chr7-31248816-1	chr7	31248766	31248866	A6_B8	APLP1	chr7	31220000	31230580	-	Intra-chromosomal	-18236	0.0847643	7.20478	0.596491	1
Merged-chr7-4654062-1	chr7	4654012	4654112	A6_B8_C4	HSPBP1	chr7	4612122	4636565	-	Intra-chromosomal	-17497	0.0939712	6.38794	0.547044	1
Merged-chr11-45882435-1	chr11	45882385	45882485	A6_B8	ADAM19	chr11	45868003	45960841	+	Intra-chromosomal	-14432	0.100341	6.96365	0.689943	1
Merged-chr17-37132596-1	chr17	37132546	37132646	A6_B8	2410137M14RIK	chr17	37114645	37118182	-	Intra-chromosomal	-14414	-0.244395	3.43461	0.376749	1
Merged-chr7-119834655-1	chr7	119834605	119834705	A6_B8	TEAD1	chr7	119822833	120050319	+	Intra-chromosomal	-11822	0.167799	7.61744	0.410926	1
Merged-chr1-183960396-1	chr1	183960346	183960446	A6_B8	ENAH	chr1	183834575	183950111	-	Intra-chromosomal	-10285	-0.121248	8.72153	0.465932	1
Merged-chr7-25302282-1	chr7	25302232	25302332	A6_B8_C4	ZFP428	chr7	25292105	25300701	+	Intra-chromosomal	-10177	-0.0805756	7.44715	0.62295	1
Merged-chr2-166897980-1	chr2	166897930	166898030	A6_B8	1500012F01RIK	chr2	166888433	166891362	+	Intra-chromosomal	-9547	-0.159526	4.95313	0.401605	1
Merged-chr7-119832228-1	chr7	119832178	119832278	A6_B8	TEAD1	chr7	119822833	120050319	+	Intra-chromosomal	-9395	0.167799	7.61744	0.410926	1
Merged-chr11-72234055-1	chr11	72234005	72234105	A6_B8	SMTNL2	chr11	72202665	72225213	-	Intra-chromosomal	-8842	-0.117081	5.72035	0.527993	1
Merged-chr9-106113739-1	chr9	106113689	106113789	A6_C4	TWF2	chr9	106105438	106117718	+	Intra-chromosomal	-8301	-0.145565	7.35411	0.399354	1
Merged-chr17-57171444-1	chr17	57171394	57171494	A6_B8_C4	KHSRP	chr17	57160480	57170930	-	Intra-chromosomal	-514	0.13223	7.31692	0.371351	1
Merged-chr4-44096987-1	chr4	44096937	44097037	A6_B8	GNE	chr4	44046946	44097049	-	Intra-chromosomal	62	-0.0100518	5.29666	0.955494	1
Merged-chr10-79508732-1	chr10	79508682	79508782	A6_B8	GPX4	chr10	79509910	79519184	+	Intra-chromosomal	1178	0.121707	4.49093	0.561865	1
Merged-chr7-6196312-1	chr7	6196262	6196362	A6_B8_C4	GM6792	chr7	6204311	6233461	+	Intra-chromosomal	7999	0.147461	3.3689	0.576599	1
Merged-chr13-23833980-1	chr13	23833930	23834030	A6_B8	HIST1H2AB	chr13	23842956	23843462	+	Intra-chromosomal	8976	0.479863	-1.03261	0.43197	1
Merged-chr7-13599953-1	chr7	13599903	13600003	A6_B8_C4	TRIM28	chr7	13609500	13616384	+	Intra-chromosomal	9547	-0.056404	11.3887	0.698498	1
Merged-chr9-65467189-1	chr9	65467139	65467239	A6_B8	RBPMS2	chr9	65477454	65508335	+	Intra-chromosomal	10265	0.0477581	7.97805	0.73151	1
Merged-chr17-45632570-1	chr17	45632520	45632620	A6_B8_C4	AARS2	chr17	45643789	45657791	+	Intra-chromosomal	11219	0.0140198	6.0916	0.930296	1
Merged-chr19-44355620-1	chr19	44355570	44355670	A6_B8	SCD2	chr19	44368165	44381354	+	Intra-chromosomal	12545	-0.0173473	10.0376	0.900159	1
Merged-chr4-131871831-1	chr4	131871781	131871881	A6_B8	TRNAU1AP	chr4	131867677	131885453	-	Intra-chromosomal	13622	0.164476	4.57923	0.400917	1
Merged-chr12-111926424-1	chr12	111926374	111926474	A6_B8	HSP90AA1	chr12	111932838	111940938	-	Intra-chromosomal	14514	0.0216271	11.0484	0.891411	1
Merged-chr4-140840505-1	chr4	140840455	140840555	A6_B8	EPHA2	chr4	140857154	140885299	+	Intra-chromosomal	16649	-0.00111625	7.60702	0.963238	1
Merged-chr4-140838799-1	chr4	140838749	140838849	A6_B8	EPHA2	chr4	140857154	140885299	+	Intra-chromosomal	18355	-0.00111625	7.60702	0.963238	1
Merged-chr13-23833980-1	chr13	23833930	23834030	A6_B8	HIST1H1A	chr13	23855536	23856283	+	Intra-chromosomal	21556	-0.123984	0.555298	0.785835	1
Merged-chr9-59505022-1	chr9	59504972	59505072	A6_B8	GRAMD2	chr9	59527950	59561730	+	Intra-chromosomal	22928	0.113152	-0.0999462	0.808186	1
Merged-chr7-13599953-1	chr7	13599903	13600003	A6_B8_C4	UBE2M	chr7	13620586	13623622	-	Intra-chromosomal	23669	-0.116629	6.3713	0.484522	1
Merged-chr11-95172970-1	chr11	95172920	95173020	A6_B8	FAM117A	chr11	95198331	95243186	+	Intra-chromosomal	25361	0.0570883	5.27045	0.759504	1
Merged-chr5-39050239-1	chr5	39050189	39050289	A6_B8	ZFP518B	chr5	39059718	39075989	-	Intra-chromosomal	25750	-0.0126601	7.89364	0.899983	1
Merged-chr19-44340684-1	chr19	44340634	44340734	A6_B8	SCD2	chr19	44368165	44381354	+	Intra-chromosomal	27481	-0.0173473	10.0376	0.900159	1
Merged-chr11-62324619-1	chr11	62324569	62324669	A6_B8_C4	CENPV	chr11	62338447	62352763	-	Intra-chromosomal	28144	-0.100209	4.93129	0.623596	1
Merged-chr19-44336401-1	chr19	44336351	44336451	A6_B8	SCD2	chr19	44368165	44381354	+	Intra-chromosomal	31764	-0.0173473	10.0376	0.900159	1
Merged-chr3-35620799-1	chr3	35620749	35620849	A6_B8	ATP11B	chr3	35653055	35755196	+	Intra-chromosomal	32256	0.145634	6.81367	0.35501	1
Merged-chr13-34221643-1	chr13	34221593	34221693	A6_B8_C4	PSMG4	chr13	34254832	34270041	+	Intra-chromosomal	33189	-0.144375	4.8076	0.464284	1
Merged-chr8-87179483-1	chr8	87179433	87179533	A6_B8	TRMT1	chr8	87212764	87223707	+	Intra-chromosomal	33281	-0.0264393	6.77331	0.874304	1
Merged-chr9-58127402-1	chr9	58127352	58127452	A6_B8	LOXL1	chr9	58135529	58161019	-	Intra-chromosomal	33617	-0.14968	0.45173	0.731621	1
Merged-chr6-87802034-1	chr6	87801984	87802084	A6_B8	COPG	chr6	87837807	87863589	+	Intra-chromosomal	35773	0.0787798	7.25287	0.594365	1
Merged-chr7-4654062-1	chr7	4654012	4654112	A6_B8_C4	SUV420H2	chr7	4691716	4699116	+	Intra-chromosomal	37654	-0.0388584	6.49924	0.830757	1
Merged-chr18-38539884-1	chr18	38539834	38539934	A6_B8	NDFIP1	chr18	38578628	38624053	+	Intra-chromosomal	38744	0.163052	4.10592	0.438289	1
Merged-chr2-131673469-1	chr2	131673419	131673519	A6_B8_C4	PRND	chr2	131735692	131781866	+	Intra-chromosomal	62223	0.303706	1.61026	0.375882	1
Merged-chr2-101961739-1	chr2	101961689	101961789	A6_B8	LDLRAD3	chr2	101790359	102026542	-	Intra-chromosomal	64803	0.0945213	6.04992	0.598621	1
Merged-chr4-82903344-1	chr4	82903294	82903394	A6_B8	TTC39B	chr4	82866203	82970159	-	Intra-chromosomal	66815	-0.0260338	7.02885	0.87446	1
Merged-chr5-33878411-1	chr5	33878361	33878461	A6_B8_C4	TACC3	chr5	34000776	34021644	+	Intra-chromosomal	122365	0.0577237	7.31538	0.690611	1
Merged-chr10-66466102-1	chr10	66466052	66466152	A6_B8	JMJD1C	chr10	66590005	66719074	+	Intra-chromosomal	123903	0.119978	8.17062	0.569289	1
Merged-chr1-94604174-1	chr1	94604124	94604224	A6_B8	GPC1	chr1	94728221	94756775	+	Intra-chromosomal	124047	-0.154507	4.90533	0.403805	1
Merged-chr2-154252718-1	chr2	154252668	154252768	A6_B8	E2F1	chr2	154385142	154395628	-	Intra-chromosomal	142910	-0.00668313	6.08321	0.978436	1
Merged-chr6-34294272-1	chr6	34294222	34294322	A6_B8	AGBL3	chr6	34730847	34809459	+	Intra-chromosomal	436575	-0.46968	-1.33507	0.461074	1
Merged-chr19-4810474-1	chr19	4810424	4810524	A6_B8_C4	CFL1	chr19	5490484	5494029	+	Intra-chromosomal	680010	-0.127329	10.708	0.393109	1
Merged-chr5-120129913-1	chr5	120129863	120129963	A6_B8	0910001L09RIK	chr5	138696835	138700623	+	Intra-chromosomal	18566922	-0.0224134	5.03631	0.919934	1
Merged-chr4-55490494-1	chr4	55490444	55490544	A6_C4	NFIB	chr4	81936076	82151674	-	Intra-chromosomal	26661180	0.00403006	4.52769	0.991664	1
Merged-chr3-88376040-1	chr3	88375990	88376090	A6_B8_C4	AP1AR	chr3	127510181	127540410	-	Intra-chromosomal	39164370	0.0965349	5.7331	0.586832	1
Merged-chr4-55490494-1	chr4	55490444	55490544	A6_C4	DNAJC6	chr4	101169252	101315404	+	Intra-chromosomal	45678758	-0.158311	4.69802	0.423044	1
Merged-chr4-55490494-1	chr4	55490444	55490544	A6_C4	LEPROT	chr4	101320322	101331969	+	Intra-chromosomal	45829828	-0.0907187	5.93043	0.566405	1
Merged-chr13-23833980-1	chr13	23833930	23834030	A6_B8	ARRDC3	chr13	81022670	81035296	+	Intra-chromosomal	57188690	0.0245601	7.064	0.911282	1
Merged-chr6-39395958-1	chr6	39395908	39396008	A6_B8_C4	WNK1	chr6	119873986	119988690	-	Intra-chromosomal	80592732	-0.00246232	8.54235	0.964615	1
Merged-chr1-37044785-1	chr1	37044735	37044835	A6_B8_C4	TMEM183A	chr1	136242673	136258576	-	Intra-chromosomal	99213791	-0.0134187	7.22144	0.934091	1
Merged-chr1-37042980-1	chr1	37042930	37043030	A6_B8	TMEM183A	chr1	136242673	136258576	-	Intra-chromosomal	99215596	-0.0134187	7.22144	0.934091	1
Merged-chr1-37042980-1	chr1	37042930	37043030	A6_B8	TOR1AIP2	chr1	157882532	157912768	+	Intra-chromosomal	120839552	-0.0360147	7.21191	0.811911	1
Merged-chr4-55490494-1	chr4	55490444	55490544	A6_C4	CARTPT	chr13	100668438	100670638	-	Inter-chromosomal	NA	0	0	1	1
Merged-chr2-162878028-1	chr2	162877978	162878078	A6_B8	HIST1H1C	chr13	23830675	23832235	+	Inter-chromosomal	NA	-0.135746	4.4482	0.551978	1
Merged-chr6-122558609-1	chr6	122558559	122558659	A6_B8	HIST1H1C	chr13	23830675	23832235	+	Inter-chromosomal	NA	-0.135746	4.4482	0.551978	1
Merged-chr18-65738596-1	chr18	65738546	65738646	A6_B8_C4	HIST1H3H	chr13	21809496	21809984	+	Inter-chromosomal	NA	-0.740027	-2.42443	0.411141	1
Merged-chr18-65741928-1	chr18	65741878	65741978	A6_B8	HIST1H3H	chr13	21809496	21809984	+	Inter-chromosomal	NA	-0.740027	-2.42443	0.411141	1
Merged-chr6-64974830-1	chr6	64974780	64974880	A6_B8	MALAT1	chr19	5795689	5802671	-	Inter-chromosomal	NA	-0.0917742	7.98291	0.749075	1
Merged-chr5-65197528-1	chr5	65197478	65197578	A6_B8	MALAT1	chr19	5795689	5802671	-	Inter-chromosomal	NA	-0.0917742	7.98291	0.749075	1
Merged-chr6-64973215-1	chr6	64973165	64973265	A6_B8	MALAT1	chr19	5795689	5802671	-	Inter-chromosomal	NA	-0.0917742	7.98291	0.749075	1
Merged-chr6-117831493-1	chr6	117831443	117831543	A6_B8_C4	MALAT1	chr19	5795689	5802671	-	Inter-chromosomal	NA	-0.0917742	7.98291	0.749075	1
Merged-chr8-109811584-1	chr8	109811534	109811634	A6_B8	STK38L	chr6	146673516	146727334	+	Inter-chromosomal	NA	0.0552148	5.23863	0.745248	1
Merged-chr6-122292329-1	chr6	122292279	122292379	A6_B8_C4	2810006K23RIK	chr5	124778106	124791853	+	Inter-chromosomal	NA	-0.0539507	4.84542	0.782565	1
Merged-chr12-86816394-1	chr12	86816344	86816444	A6_B8	HIST1H3D	chr13	23667631	23668880	+	Inter-chromosomal	NA	-0.417592	-0.941669	0.403817	1
Merged-chr3-34552974-1	chr3	34552924	34553024	A6_B8	HIST1H4D	chr13	23673466	23673859	+	Inter-chromosomal	NA	0.286898	-0.624769	0.570167	1
Merged-chr6-122292329-1	chr6	122292279	122292379	A6_B8_C4	ASXL1	chr2	153171580	153229743	+	Inter-chromosomal	NA	0.0594148	8.01597	0.713233	1
Merged-chr9-59505022-1	chr9	59504972	59505072	A6_B8	AZIN1	chr15	38417184	38449021	-	Inter-chromosomal	NA	-0.122766	7.47261	0.437005	1
Merged-chr4-55490494-1	chr4	55490444	55490544	A6_C4	HIST1H1A	chr13	23855536	23856283	+	Inter-chromosomal	NA	-0.123984	0.555298	0.785835	1
Merged-chr2-162878028-1	chr2	162877978	162878078	A6_B8	TUBA1C	chr15	98860321	98868536	+	Inter-chromosomal	NA	0.116027	7.93171	0.452263	1
Merged-chr14-76905822-1	chr14	76905772	76905872	A6_B8_C4	JARID2	chr13	44826639	45017012	+	Inter-chromosomal	NA	-0.0732621	9.78232	0.602645	1
Merged-chr9-110849737-1	chr9	110849687	110849787	A6_B8_C4	MSH6	chr17	88374389	88390223	+	Inter-chromosomal	NA	-0.0477846	10.1536	0.727016	1
Merged-chr18-65741928-1	chr18	65741878	65741978	A6_B8	ZC3H10	chr10	127979018	127984830	-	Inter-chromosomal	NA	-0.0868737	5.67371	0.612816	1
Merged-chr18-65741928-1	chr18	65741878	65741978	A6_B8	RPL41	chr10	127985166	127986224	-	Inter-chromosomal	NA	-0.0446378	10.4792	0.810694	1
Merged-chr9-59505022-1	chr9	59504972	59505072	A6_B8	VARS	chr17	35137931	35153267	+	Inter-chromosomal	NA	0.0948039	8.36435	0.51962	1
Merged-chr9-110849737-1	chr9	110849687	110849787	A6_B8_C4	UBB	chr11	62364672	62366715	+	Inter-chromosomal	NA	0.0243225	10.102	0.859736	1
Merged-chr9-110849737-1	chr9	110849687	110849787	A6_B8_C4	UBTF	chr11	102165873	102180410	-	Inter-chromosomal	NA	-0.028587	8.73366	0.844091	1
Merged-chr1-37044785-1	chr1	37044735	37044835	A6_B8_C4	EEF1A1	chr9	78327455	78336958	-	Inter-chromosomal	NA	0.0299042	12.9099	0.837426	1
Merged-chr1-37042980-1	chr1	37042930	37043030	A6_B8	EEF1A1	chr9	78327455	78336958	-	Inter-chromosomal	NA	0.0299042	12.9099	0.837426	1
Merged-chr1-57669164-1	chr1	57669114	57669214	A6_B8	EPS15L1	chr8	74864899	74945373	-	Inter-chromosomal	NA	0.115916	6.37538	0.459858	1
Merged-chr14-76905822-1	chr14	76905772	76905872	A6_B8_C4	GRCC10	chr6	124689200	124691392	-	Inter-chromosomal	NA	-0.157876	5.34521	0.431695	1
Merged-chr1-37042980-1	chr1	37042930	37043030	A6_B8	HSP90AA1	chr12	111932838	111940938	-	Inter-chromosomal	NA	0.0216271	11.0484	0.891411	1
Merged-chr2-27427748-1	chr2	27427698	27427798	A6_B8	HSPA8	chr9	40609066	40613283	+	Inter-chromosomal	NA	0.0512865	9.05768	0.753909	1
Merged-chr1-138571466-1	chr1	138571416	138571516	A6_B8_C4	ING1	chr8	11556065	11563250	+	Inter-chromosomal	NA	0.0454982	7.09133	0.776817	1
Merged-chr15-100304705-1	chr15	100304655	100304755	A6_B8_C4	MMP17	chr5	130090088	130114086	+	Inter-chromosomal	NA	-0.142524	4.25848	0.503609	1
Merged-chr16-90310227-1	chr16	90310177	90310277	A6_B8_C4	NPHP1	chr2	127566471	127614633	-	Inter-chromosomal	NA	-0.0808829	2.90117	0.754919	1
Merged-chr14-70751739-1	chr14	70751689	70751789	A6_B8	RIF1	chr2	51928356	51977901	+	Inter-chromosomal	NA	-0.0123269	9.19003	0.928238	1
Merged-chr11-12367467-1	chr11	12367417	12367517	A6_B8	RPSA	chr9	120036883	120041487	+	Inter-chromosomal	NA	0.0176874	9.11137	0.894631	1
Merged-chr3-121280311-1	chr3	121280261	121280361	A6_B8_C4	RSPRY1	chr8	97125854	97184175	+	Inter-chromosomal	NA	-0.0424665	4.96037	0.80786	1
Merged-chr17-57171444-1	chr17	57171394	57171494	A6_B8_C4	TUBB2C	chr2	25077679	25080222	-	Inter-chromosomal	NA	0.0156941	10.2308	0.917998	1
Merged-chr14-20569154-1	chr14	20569104	20569204	A6_B8_C4	DDX39B	chr17	35378690	35390652	+	Inter-chromosomal	NA	0.0198428	9.11763	0.885278	1
Merged-chr4-140840505-1	chr4	140840455	140840555	A6_B8	PCBP4	chr9	106356187	106366338	+	Inter-chromosomal	NA	0.0632516	7.19331	0.676486	1
Merged-chr9-65467189-1	chr9	65467139	65467239	A6_B8	RBPMS	chr8	34893115	35040313	-	Inter-chromosomal	NA	-0.0932344	6.4853	0.551187	1
Merged-chr19-44355620-1	chr19	44355570	44355670	A6_B8	SMG5	chr3	88140181	88166259	+	Inter-chromosomal	NA	0.0467743	8.10785	0.740436	1
Merged-chr1-37044785-1	chr1	37044735	37044835	A6_B8_C4	SPG11	chr2	121879255	121944122	-	Inter-chromosomal	NA	0.065168	5.96354	0.741907	1
Merged-chr1-37042980-1	chr1	37042930	37043030	A6_B8	SPG11	chr2	121879255	121944122	-	Inter-chromosomal	NA	0.065168	5.96354	0.741907	1
Merged-chr19-4810474-1	chr19	4810424	4810524	A6_B8_C4	IPP	chr4	116180156	116210848	+	Inter-chromosomal	NA	0.156224	3.04592	0.521286	1
Merged-chr11-101465559-1	chr11	101465509	101465609	A6_B8	GM12735	chr11	3093518	3094266	-	Intra-chromosomal	-98371293	NA	NA	NA	NA
Merged-chr9-110849737-1	chr9	110849687	110849787	A6_B8_C4	AK015493	chr9	58302980	58317430	+	Intra-chromosomal	-52546757	NA	NA	NA	NA
Merged-chr14-76905822-1	chr14	76905772	76905872	A6_B8_C4	4931440J10RIK	chr14	63379337	63448963	+	Intra-chromosomal	-13526485	NA	NA	NA	NA
Merged-chr14-76905822-1	chr14	76905772	76905872	A6_B8_C4	AK016511	chr14	63379338	63448963	+	Intra-chromosomal	-13526484	NA	NA	NA	NA
Merged-chr11-107297189-1	chr11	107297139	107297239	A6_B8_C4	GM11630	chr11	97745907	97755125	+	Intra-chromosomal	-9551282	NA	NA	NA	NA
Merged-chr9-59505022-1	chr9	59504972	59505072	A6_B8	AK015493	chr9	58302980	58317430	+	Intra-chromosomal	-1202042	NA	NA	NA	NA
Merged-chr12-12950103-1	chr12	12950053	12950153	A6_B8	GM17337	chr12	12794790	12801091	+	Intra-chromosomal	-155313	NA	NA	NA	NA
Merged-chr10-66466102-1	chr10	66466052	66466152	A6_B8	GM17351	chr10	66383649	66386347	+	Intra-chromosomal	-82453	NA	NA	NA	NA
Merged-chr18-34939150-1	chr18	34939100	34939200	A6_B8_C4	AK029153	chr18	34911463	34916314	+	Intra-chromosomal	-27687	NA	NA	NA	NA
Merged-chr18-34939150-1	chr18	34939100	34939200	A6_B8_C4	AK008384	chr18	34911463	34918339	+	Intra-chromosomal	-27687	NA	NA	NA	NA
Merged-chr18-34939150-1	chr18	34939100	34939200	A6_B8_C4	2010110K18RIK	chr18	34911565	34918339	+	Intra-chromosomal	-27585	NA	NA	NA	NA
Merged-chr6-39395958-1	chr6	39395908	39396008	A6_B8_C4	GM10244	chr6	39369885	39370901	+	Intra-chromosomal	-26073	NA	NA	NA	NA
Merged-chr6-39395958-1	chr6	39395908	39396008	A6_B8_C4	ANMKRN1	chr6	39370377	39371293	+	Intra-chromosomal	-25581	NA	NA	NA	NA
Merged-chr12-111710510-1	chr12	111710460	111710560	A6_B8	MKIAA0044	chr12	111685389	111689207	+	Intra-chromosomal	-25121	NA	NA	NA	NA
Merged-chr1-63185372-1	chr1	63185322	63185422	A6_B8	GM11602	chr1	63161044	63204864	+	Intra-chromosomal	-24328	NA	NA	NA	NA
Merged-chr1-63185372-1	chr1	63185322	63185422	A6_B8	AK017924	chr1	63161045	63204864	+	Intra-chromosomal	-24327	NA	NA	NA	NA
Merged-chr17-37132596-1	chr17	37132546	37132646	A6_B8	H2-M6-PS	chr17	37106139	37108341	-	Intra-chromosomal	-24255	NA	NA	NA	NA
Merged-chr1-63184819-1	chr1	63184769	63184869	A6_B8	GM11602	chr1	63161044	63204864	+	Intra-chromosomal	-23775	NA	NA	NA	NA
Merged-chr1-63184819-1	chr1	63184769	63184869	A6_B8	AK017924	chr1	63161045	63204864	+	Intra-chromosomal	-23774	NA	NA	NA	NA
Merged-chr7-150310318-1	chr7	150310268	150310368	A6_B8	KCNQ1B	chr7	150295099	150335493	+	Intra-chromosomal	-15219	NA	NA	NA	NA
Merged-chr14-63392419-1	chr14	63392369	63392469	A6_B8_C4	4931440J10RIK	chr14	63379337	63448963	+	Intra-chromosomal	-13082	NA	NA	NA	NA
Merged-chr14-63392419-1	chr14	63392369	63392469	A6_B8_C4	AK016511	chr14	63379338	63448963	+	Intra-chromosomal	-13081	NA	NA	NA	NA
Merged-chr4-55490494-1	chr4	55490444	55490544	A6_C4	GM12510	chr4	55463555	55478686	-	Intra-chromosomal	-11808	NA	NA	NA	NA
Merged-chr10-21879795-1	chr10	21879745	21879845	A6_C4	E030030I06RIK	chr10	21864226	21868629	-	Intra-chromosomal	-11166	NA	NA	NA	NA
Merged-chr10-21879795-1	chr10	21879745	21879845	A6_C4	AK053193	chr10	21864110	21868629	-	Intra-chromosomal	-11166	NA	NA	NA	NA
Merged-chr4-55488430-1	chr4	55488380	55488480	A6_B8_C4	GM12510	chr4	55463555	55478686	-	Intra-chromosomal	-9744	NA	NA	NA	NA
Merged-chr2-135482438-1	chr2	135482388	135482488	A6_B8	GM14074	chr2	135474642	135477799	+	Intra-chromosomal	-7796	NA	NA	NA	NA
Merged-chr19-23196575-1	chr19	23196525	23196625	A6_B8_C4	2410080I02RIK	chr19	23209389	23210207	+	Intra-chromosomal	12814	NA	NA	NA	NA
Merged-chr19-23196575-1	chr19	23196525	23196625	A6_B8_C4	AK019124	chr19	23209390	23210198	+	Intra-chromosomal	12815	NA	NA	NA	NA
Merged-chr13-37528252-1	chr13	37528202	37528302	A6_B8	AK008767	chr13	37541269	37543026	-	Intra-chromosomal	14774	NA	NA	NA	NA
Merged-chr10-21549108-1	chr10	21549058	21549158	A6_B8_C4	GM6846	chr10	21550304	21564657	-	Intra-chromosomal	15549	NA	NA	NA	NA
Merged-chr2-60222948-1	chr2	60222898	60222998	A6_B8	GM13580	chr2	60249581	60250636	+	Intra-chromosomal	26633	NA	NA	NA	NA
Merged-chr15-96084454-1	chr15	96084404	96084504	A6_B8	AK163711	chr15	95965250	96114039	-	Intra-chromosomal	29585	NA	NA	NA	NA
Merged-chr19-23169630-1	chr19	23169580	23169680	A6_B8	2410080I02RIK	chr19	23209389	23210207	+	Intra-chromosomal	39759	NA	NA	NA	NA
Merged-chr19-23169630-1	chr19	23169580	23169680	A6_B8	AK019124	chr19	23209390	23210198	+	Intra-chromosomal	39760	NA	NA	NA	NA
Merged-chr12-40724624-1	chr12	40724574	40724674	A6_C4	4930555J06RIK	chr12	40764685	40766614	+	Intra-chromosomal	40061	NA	NA	NA	NA
Merged-chr12-40724624-1	chr12	40724574	40724674	A6_C4	AK016131	chr12	40764917	40766612	+	Intra-chromosomal	40293	NA	NA	NA	NA
Merged-chr12-40724111-1	chr12	40724061	40724161	A6_B8	4930555J06RIK	chr12	40764685	40766614	+	Intra-chromosomal	40574	NA	NA	NA	NA
Merged-chr12-40724111-1	chr12	40724061	40724161	A6_B8	AK016131	chr12	40764917	40766612	+	Intra-chromosomal	40806	NA	NA	NA	NA
Merged-chr4-123300959-1	chr4	123300909	123301009	A6_B8	GM12925	chr4	123344696	123348453	+	Intra-chromosomal	43737	NA	NA	NA	NA
Merged-chr17-53701235-1	chr17	53701185	53701285	A6_B8	SGO1	chr17	53827036	53828553	-	Intra-chromosomal	127318	NA	NA	NA	NA
Merged-chr4-133216857-1	chr4	133216807	133216907	A6_B8	GM12974	chr4	133372334	133373529	+	Intra-chromosomal	155477	NA	NA	NA	NA
Merged-chr16-29658151-1	chr16	29658101	29658201	A6_B8	GM17516	chr16	30200995	30205965	-	Intra-chromosomal	547814	NA	NA	NA	NA
Merged-chr19-4810474-1	chr19	4810424	4810524	A6_B8_C4	AK148054	chr19	5842307	5845476	-	Intra-chromosomal	1035002	NA	NA	NA	NA
Merged-chr13-23833980-1	chr13	23833930	23834030	A6_B8	MKIAA1376	chr13	81022683	81035303	+	Intra-chromosomal	57188703	NA	NA	NA	NA
Merged-chr4-55488430-1	chr4	55488380	55488480	A6_B8_C4	GM13033	chr4	132440677	132442541	+	Intra-chromosomal	76952247	NA	NA	NA	NA
Merged-chr1-37042980-1	chr1	37042930	37043030	A6_B8	IFRG15	chr1	157883263	157900866	+	Intra-chromosomal	120840283	NA	NA	NA	NA
Merged-chr3-34552974-1	chr3	34552924	34553024	A6_B8	AK215842	chr19	5843983	5845008	+	Inter-chromosomal	NA	NA	NA	NA	NA
Merged-chr18-65741928-1	chr18	65741878	65741978	A6_B8	GM12306	chr11	68887991	68888162	+	Inter-chromosomal	NA	NA	NA	NA	NA
Merged-chr10-21549108-1	chr10	21549058	21549158	A6_B8_C4	GM15841	chr1	74948944	74954227	+	Inter-chromosomal	NA	NA	NA	NA	NA
Merged-chr6-39350561-1	chr6	39350511	39350611	A6_B8_C4	GM15989	chr5	111334262	111334760	+	Inter-chromosomal	NA	NA	NA	NA	NA
Merged-chr18-38539884-1	chr18	38539834	38539934	A6_B8	U6	chr8	33296600	33296720	+	Inter-chromosomal	NA	NA	NA	NA	NA
Merged-chr9-110849737-1	chr9	110849687	110849787	A6_B8_C4	TTI2	chr8	32260788	32275175	+	Inter-chromosomal	NA	NA	NA	NA	NA
Merged-chr13-23833980-1	chr13	23833930	23834030	A6_B8	2610019E17RIK	chr17	24665196	24665689	+	Inter-chromosomal	NA	NA	NA	NA	NA
Merged-chr10-56094209-1	chr10	56094159	56094259	A6_B8_C4	2610019E17RIK	chr17	24665196	24665689	+	Inter-chromosomal	NA	NA	NA	NA	NA
Merged-chr10-56094209-1	chr10	56094159	56094259	A6_B8_C4	AK011460	chr17	24665196	24665688	+	Inter-chromosomal	NA	NA	NA	NA	NA
Merged-chr13-23833980-1	chr13	23833930	23834030	A6_B8	AK011460	chr17	24665196	24665688	+	Inter-chromosomal	NA	NA	NA	NA	NA
Merged-chr17-57171444-1	chr17	57171394	57171494	A6_B8_C4	TUBB4B	chr2	25077678	25080222	-	Inter-chromosomal	NA	NA	NA	NA	NA
Merged-chr14-20569154-1	chr14	20569104	20569204	A6_B8_C4	BAT1A	chr17	35378691	35390652	+	Inter-chromosomal	NA	NA	NA	NA	NA
Merged-chr14-20569154-1	chr14	20569104	20569204	A6_B8_C4	UBE2D2B	chr3	135101723	135130142	+	Inter-chromosomal	NA	NA	NA	NA	NA
Merged-chr13-23833980-1	chr13	23833930	23834030	A6_B8	CKLF6	chr8	106774803	106787343	+	Inter-chromosomal	NA	NA	NA	NA	NA
Merged-chr13-23833980-1	chr13	23833930	23834030	A6_B8	SK2	chr18	45719005	45845537	+	Inter-chromosomal	NA	NA	NA	NA	NA
